# Supplementary material for: Bilinguals Produce Pitch Range Differently in Their Two Languages to Convey Social Meaning
Source: Lang Speech. 2022 Jul 15;65(4):1071–95. doi: 10.1177/00238309221105210 (PMC9669736; doi:10.1177/00238309221105210)
Supplement: sj-xlsx-1-las-10.1177_00238309221105210 – Supplemental material for Bilinguals Produce Pitch Range Differently in Their Two Languages to Convey Social Meaning [file sj-xlsx-1-las-10.1177_00238309221105210.xlsx]

## Sheet: L&S_ok
Speaker	Location	Language	Sex of the speaker	Age of the speaker	Sex of the addressee	Formality of the addressee	mean	80range	AoA_years	L2_proficiency	BSRI_F	BSRI_M	JGRI_F	JGRI_M
C01	LND	EN	F	38	F	1	228	9.9	13	8	5.4	5.2	4	4.2
C01	LND	EN	F	38	M	1	270.1	11.7	13	8	5.4	5.2	4	4.2
C01	LND	EN	F	38	M	0	231.6	14.6	13	8	5.4	5.2	4	4.2
C01	LND	EN	F	38	F	0	231.1	6.3	13	8	5.4	5.2	4	4.2
C01	LND	EN	F	38	M	1	229.7	10.2	13	8	5.4	5.2	4	4.2
C01	LND	EN	F	38	F	1	283.7	12	13	8	5.4	5.2	4	4.2
C01	LND	EN	F	38	M	0	222.9	9.1	13	8	5.4	5.2	4	4.2
C01	LND	EN	F	38	F	0	241.4	4.2	13	8	5.4	5.2	4	4.2
C01	LND	EN	F	38	M	1	219.5	7	13	8	5.4	5.2	4	4.2
C01	LND	EN	F	38	F	1	186.4	8.3	13	8	5.4	5.2	4	4.2
C01	LND	EN	F	38	M	0	185.6	8	13	8	5.4	5.2	4	4.2
C01	LND	EN	F	38	F	0	191.7	8.4	13	8	5.4	5.2	4	4.2
C01	LND	EN	F	38	M	1	271.7	13.9	13	8	5.4	5.2	4	4.2
C01	LND	EN	F	38	F	1	240.1	10.3	13	8	5.4	5.2	4	4.2
C01	LND	EN	F	38	M	0	252.7	8.3	13	8	5.4	5.2	4	4.2
C01	LND	EN	F	38	F	0	243.7	8.4	13	8	5.4	5.2	4	4.2
C01	LND	JP	F	38	M	1	191.7	8.4	13	8	5.4	5.2	4	4.2
C01	LND	JP	F	38	F	1	210.8	13	13	8	5.4	5.2	4	4.2
C01	LND	JP	F	38	M	0	201.3	11.2	13	8	5.4	5.2	4	4.2
C01	LND	JP	F	38	F	0	203.5	10.6	13	8	5.4	5.2	4	4.2
C01	LND	JP	F	38	M	1	189	8	13	8	5.4	5.2	4	4.2
C01	LND	JP	F	38	F	1	220.7	11.3	13	8	5.4	5.2	4	4.2
C01	LND	JP	F	38	M	0	211.6	10.7	13	8	5.4	5.2	4	4.2
C01	LND	JP	F	38	F	0	196.9	10.6	13	8	5.4	5.2	4	4.2
C01	LND	JP	F	38	M	1	172.1	6.9	13	8	5.4	5.2	4	4.2
C01	LND	JP	F	38	F	1	190.4	7.8	13	8	5.4	5.2	4	4.2
C01	LND	JP	F	38	M	0	185.9	7.6	13	8	5.4	5.2	4	4.2
C01	LND	JP	F	38	F	0	176.7	6.6	13	8	5.4	5.2	4	4.2
C01	LND	JP	F	38	M	1	256.1	12.9	13	8	5.4	5.2	4	4.2
C01	LND	JP	F	38	F	1	219.3	13.5	13	8	5.4	5.2	4	4.2
C01	LND	JP	F	38	M	0	215.6	15.4	13	8	5.4	5.2	4	4.2
C01	LND	JP	F	38	F	0	204	14.5	13	8	5.4	5.2	4	4.2
C02	LND	EN	M	21	M	1	168.8	3.5	12	8	4.3	5.1	4.75	3.625
C02	LND	EN	M	21	F	1	141.7	10.1	12	8	4.3	5.1	4.75	3.625
C02	LND	EN	M	21	M	0	121.3	12.5	12	8	4.3	5.1	4.75	3.625
C02	LND	EN	M	21	F	0	170.1	11.1	12	8	4.3	5.1	4.75	3.625
C02	LND	EN	M	21	M	1	152.4	8	12	8	4.3	5.1	4.75	3.625
C02	LND	EN	M	21	F	1	128.6	2.6	12	8	4.3	5.1	4.75	3.625
C02	LND	EN	M	21	M	0	150.2	6.7	12	8	4.3	5.1	4.75	3.625
C02	LND	EN	M	21	F	0	135.3	7.3	12	8	4.3	5.1	4.75	3.625
C02	LND	EN	M	21	M	1	138.9	9	12	8	4.3	5.1	4.75	3.625
C02	LND	EN	M	21	F	1	131.2	13.2	12	8	4.3	5.1	4.75	3.625
C02	LND	EN	M	21	M	0	121.5	8.8	12	8	4.3	5.1	4.75	3.625
C02	LND	EN	M	21	F	0	126.5	3.9	12	8	4.3	5.1	4.75	3.625
C02	LND	EN	M	21	M	1	160.6	6.6	12	8	4.3	5.1	4.75	3.625
C02	LND	EN	M	21	F	1	155.3	11.5	12	8	4.3	5.1	4.75	3.625
C02	LND	EN	M	21	M	0	167.6	10.7	12	8	4.3	5.1	4.75	3.625
C02	LND	EN	M	21	F	0	152	12.6	12	8	4.3	5.1	4.75	3.625
C02	LND	JP	M	21	M	1	123.3	9.9	12	8	4.3	5.1	4.75	3.625
C02	LND	JP	M	21	F	1	128.3	13.9	12	8	4.3	5.1	4.75	3.625
C02	LND	JP	M	21	M	0	121.3	12.5	12	8	4.3	5.1	4.75	3.625
C02	LND	JP	M	21	F	0	136.9	11.3	12	8	4.3	5.1	4.75	3.625
C02	LND	JP	M	21	M	1	136.4	10.1	12	8	4.3	5.1	4.75	3.625
C02	LND	JP	M	21	F	1	135.5	13.8	12	8	4.3	5.1	4.75	3.625
C02	LND	JP	M	21	M	0	134.9	7.7	12	8	4.3	5.1	4.75	3.625
C02	LND	JP	M	21	F	0	139.6	11.3	12	8	4.3	5.1	4.75	3.625
C02	LND	JP	M	21	M	1	134.2	9	12	8	4.3	5.1	4.75	3.625
C02	LND	JP	M	21	F	1	153.8	12.2	12	8	4.3	5.1	4.75	3.625
C02	LND	JP	M	21	M	0	123.5	5.9	12	8	4.3	5.1	4.75	3.625
C02	LND	JP	M	21	F	0	141.3	9.8	12	8	4.3	5.1	4.75	3.625
C02	LND	JP	M	21	M	1	140.1	11.4	12	8	4.3	5.1	4.75	3.625
C02	LND	JP	M	21	F	1	123.1	12.5	12	8	4.3	5.1	4.75	3.625
C02	LND	JP	M	21	M	0	132.9	13.3	12	8	4.3	5.1	4.75	3.625
C02	LND	JP	M	21	F	0	148.2	16.9	12	8	4.3	5.1	4.75	3.625
C03	LND	EN	F	38	M	1	221.2	6.3	12	6	5.6	3.7	4.25	5.5
C03	LND	EN	F	38	F	1	258.3	5.6	12	6	5.6	3.7	4.25	5.5
C03	LND	EN	F	38	M	0	243.5	7.8	12	6	5.6	3.7	4.25	5.5
C03	LND	EN	F	38	F	0	268.6	7.2	12	6	5.6	3.7	4.25	5.5
C03	LND	EN	F	38	M	1	259.4	3	12	6	5.6	3.7	4.25	5.5
C03	LND	EN	F	38	F	1	290.3	11.6	12	6	5.6	3.7	4.25	5.5
C03	LND	EN	F	38	M	0	276.4	5.8	12	6	5.6	3.7	4.25	5.5
C03	LND	EN	F	38	F	0	255.4	2.3	12	6	5.6	3.7	4.25	5.5
C03	LND	EN	F	38	M	1	200.7	4.7	12	6	5.6	3.7	4.25	5.5
C03	LND	EN	F	38	F	1	214.4	6.6	12	6	5.6	3.7	4.25	5.5
C03	LND	EN	F	38	M	0	221.6	4.3	12	6	5.6	3.7	4.25	5.5
C03	LND	EN	F	38	F	0	232.7	6	12	6	5.6	3.7	4.25	5.5
C03	LND	EN	F	38	M	1	264.9	4.3	12	6	5.6	3.7	4.25	5.5
C03	LND	EN	F	38	F	1	238.6	7.3	12	6	5.6	3.7	4.25	5.5
C03	LND	EN	F	38	M	0	223	5.1	12	6	5.6	3.7	4.25	5.5
C03	LND	EN	F	38	F	0	230.1	4.8	12	6	5.6	3.7	4.25	5.5
C03	LND	JP	F	38	M	1	225	8.4	12	6	5.6	3.7	4.25	5.5
C03	LND	JP	F	38	F	1	214.2	9	12	6	5.6	3.7	4.25	5.5
C03	LND	JP	F	38	M	0	223	5.1	12	6	5.6	3.7	4.25	5.5
C03	LND	JP	F	38	F	0	242	9.4	12	6	5.6	3.7	4.25	5.5
C03	LND	JP	F	38	M	1	235.7	8.6	12	6	5.6	3.7	4.25	5.5
C03	LND	JP	F	38	F	1	231	10.4	12	6	5.6	3.7	4.25	5.5
C03	LND	JP	F	38	M	0	238.3	10.3	12	6	5.6	3.7	4.25	5.5
C03	LND	JP	F	38	F	0	242.1	9.4	12	6	5.6	3.7	4.25	5.5
C03	LND	JP	F	38	M	1	223.4	9.3	12	6	5.6	3.7	4.25	5.5
C03	LND	JP	F	38	F	1	226.7	9.2	12	6	5.6	3.7	4.25	5.5
C03	LND	JP	F	38	M	0	230	9.7	12	6	5.6	3.7	4.25	5.5
C03	LND	JP	F	38	F	0	238.4	10.3	12	6	5.6	3.7	4.25	5.5
C03	LND	JP	F	38	M	1	249	11.2	12	6	5.6	3.7	4.25	5.5
C03	LND	JP	F	38	F	1	210.1	8.2	12	6	5.6	3.7	4.25	5.5
C03	LND	JP	F	38	M	0	216.7	12.5	12	6	5.6	3.7	4.25	5.5
C03	LND	JP	F	38	F	0	227.5	10.6	12	6	5.6	3.7	4.25	5.5
C04	LND	EN	M	34	M	1	180.5	12	13	9	2.9	6.875	6.6	3.3
C04	LND	EN	M	34	F	1	207.1	11.2	13	9	2.9	6.875	6.6	3.3
C04	LND	EN	M	34	M	0	195.6	10.8	13	9	2.9	6.875	6.6	3.3
C04	LND	EN	M	34	F	0	177.7	12	13	9	2.9	6.875	6.6	3.3
C04	LND	EN	M	34	M	1	204.1	10.5	13	9	2.9	6.875	6.6	3.3
C04	LND	EN	M	34	F	1	153.1	6.9	13	9	2.9	6.875	6.6	3.3
C04	LND	EN	M	34	M	0	204.4	8.7	13	9	2.9	6.875	6.6	3.3
C04	LND	EN	M	34	F	0	194.1	12.4	13	9	2.9	6.875	6.6	3.3
C04	LND	EN	M	34	M	1	220	8.2	13	9	2.9	6.875	6.6	3.3
C04	LND	EN	M	34	F	1	165.9	7.9	13	9	2.9	6.875	6.6	3.3
C04	LND	EN	M	34	M	0	150.6	5.2	13	9	2.9	6.875	6.6	3.3
C04	LND	EN	M	34	F	0	139.6	8.1	13	9	2.9	6.875	6.6	3.3
C04	LND	EN	M	34	M	1	216	6.1	13	9	2.9	6.875	6.6	3.3
C04	LND	EN	M	34	F	1	187.5	14	13	9	2.9	6.875	6.6	3.3
C04	LND	EN	M	34	M	0	164.8	10.5	13	9	2.9	6.875	6.6	3.3
C04	LND	EN	M	34	F	0	142.9	8.4	13	9	2.9	6.875	6.6	3.3
C04	LND	JP	M	34	M	1	145.5	10.7	13	9	2.9	6.875	6.6	3.3
C04	LND	JP	M	34	F	1	142.9	13.6	13	9	2.9	6.875	6.6	3.3
C04	LND	JP	M	34	M	0	123.6	8.5	13	9	2.9	6.875	6.6	3.3
C04	LND	JP	M	34	F	0	156.2	11.3	13	9	2.9	6.875	6.6	3.3
C04	LND	JP	M	34	M	1	120.4	10.7	13	9	2.9	6.875	6.6	3.3
C04	LND	JP	M	34	F	1	136.8	9.1	13	9	2.9	6.875	6.6	3.3
C04	LND	JP	M	34	M	0	137.2	17.5	13	9	2.9	6.875	6.6	3.3
C04	LND	JP	M	34	F	0	128.3	12.2	13	9	2.9	6.875	6.6	3.3
C04	LND	JP	M	34	M	1	128.1	9.4	13	9	2.9	6.875	6.6	3.3
C04	LND	JP	M	34	F	1	141.1	10.1	13	9	2.9	6.875	6.6	3.3
C04	LND	JP	M	34	M	0	113.1	8.4	13	9	2.9	6.875	6.6	3.3
C04	LND	JP	M	34	F	0	122.9	10	13	9	2.9	6.875	6.6	3.3
C04	LND	JP	M	34	M	1	159.8	12.4	13	9	2.9	6.875	6.6	3.3
C04	LND	JP	M	34	F	1	150	14.9	13	9	2.9	6.875	6.6	3.3
C04	LND	JP	M	34	M	0	125.8	9.8	13	9	2.9	6.875	6.6	3.3
C04	LND	JP	M	34	F	0	135.6	8.9	13	9	2.9	6.875	6.6	3.3
C05	LND	EN	F	36	M	1	260.8	6.3	12	9	4.2	3.4	5	4.1
C05	LND	EN	F	36	F	1	242.3	5.6	12	9	4.2	3.4	5	4.1
C05	LND	EN	F	36	M	0	232.4	3.8	12	9	4.2	3.4	5	4.1
C05	LND	EN	F	36	F	0	222	3.7	12	9	4.2	3.4	5	4.1
C05	LND	EN	F	36	M	1	231.4	6.8	12	9	4.2	3.4	5	4.1
C05	LND	EN	F	36	F	1	245.1	5.8	12	9	4.2	3.4	5	4.1
C05	LND	EN	F	36	M	0	233.4	5.5	12	9	4.2	3.4	5	4.1
C05	LND	EN	F	36	F	0	257.3	3.2	12	9	4.2	3.4	5	4.1
C05	LND	EN	F	36	M	1	228.9	5.9	12	9	4.2	3.4	5	4.1
C05	LND	EN	F	36	F	1	252	7.4	12	9	4.2	3.4	5	4.1
C05	LND	EN	F	36	M	0	220.9	5.5	12	9	4.2	3.4	5	4.1
C05	LND	EN	F	36	F	0	224.2	4.6	12	9	4.2	3.4	5	4.1
C05	LND	EN	F	36	M	1	254.9	4	12	9	4.2	3.4	5	4.1
C05	LND	EN	F	36	F	1	254.1	8.6	12	9	4.2	3.4	5	4.1
C05	LND	EN	F	36	M	0	258.8	7.1	12	9	4.2	3.4	5	4.1
C05	LND	EN	F	36	F	0	243.2	11.5	12	9	4.2	3.4	5	4.1
C05	LND	JP	F	36	M	1	221.8	7.7	12	9	4.2	3.4	5	4.1
C05	LND	JP	F	36	F	1	221.8	8.5	12	9	4.2	3.4	5	4.1
C05	LND	JP	F	36	M	0	209.1	7.4	12	9	4.2	3.4	5	4.1
C05	LND	JP	F	36	F	0	222.1	7.9	12	9	4.2	3.4	5	4.1
C05	LND	JP	F	36	M	1	226.9	8	12	9	4.2	3.4	5	4.1
C05	LND	JP	F	36	F	1	226.2	6.8	12	9	4.2	3.4	5	4.1
C05	LND	JP	F	36	M	0	234.9	7	12	9	4.2	3.4	5	4.1
C05	LND	JP	F	36	F	0	227.9	8.1	12	9	4.2	3.4	5	4.1
C05	LND	JP	F	36	M	1	235.6	8.5	12	9	4.2	3.4	5	4.1
C05	LND	JP	F	36	F	1	228.2	7.6	12	9	4.2	3.4	5	4.1
C05	LND	JP	F	36	M	0	216.5	6.4	12	9	4.2	3.4	5	4.1
C05	LND	JP	F	36	F	0	226	8	12	9	4.2	3.4	5	4.1
C05	LND	JP	F	36	M	1	257.2	9.3	12	9	4.2	3.4	5	4.1
C05	LND	JP	F	36	F	1	214.5	9	12	9	4.2	3.4	5	4.1
C05	LND	JP	F	36	M	0	213.6	8.7	12	9	4.2	3.4	5	4.1
C05	LND	JP	F	36	F	0	213.3	9.6	12	9	4.2	3.4	5	4.1
C06	LND	EN	M	28	M	1	140.9	4.4	12	8	2.7	2.8	2.375	4.6
C06	LND	EN	M	28	F	1	133.4	6.3	12	8	2.7	2.8	2.375	4.6
C06	LND	EN	M	28	M	0	140.6	9.7	12	8	2.7	2.8	2.375	4.6
C06	LND	EN	M	28	F	0	162.3	5.6	12	8	2.7	2.8	2.375	4.6
C06	LND	EN	M	28	M	1	138.1	4.7	12	8	2.7	2.8	2.375	4.6
C06	LND	EN	M	28	F	1	161.4	4.3	12	8	2.7	2.8	2.375	4.6
C06	LND	EN	M	28	M	0	133.7	4.2	12	8	2.7	2.8	2.375	4.6
C06	LND	EN	M	28	F	0	154.2	6.2	12	8	2.7	2.8	2.375	4.6
C06	LND	EN	M	28	M	1	120.9	5.1	12	8	2.7	2.8	2.375	4.6
C06	LND	EN	M	28	F	1	130.2	7.4	12	8	2.7	2.8	2.375	4.6
C06	LND	EN	M	28	M	0	121.7	5.4	12	8	2.7	2.8	2.375	4.6
C06	LND	EN	M	28	F	0	120.5	3.6	12	8	2.7	2.8	2.375	4.6
C06	LND	EN	M	28	M	1	143	4.8	12	8	2.7	2.8	2.375	4.6
C06	LND	EN	M	28	F	1	131.6	5	12	8	2.7	2.8	2.375	4.6
C06	LND	EN	M	28	M	0	135.2	6.2	12	8	2.7	2.8	2.375	4.6
C06	LND	EN	M	28	F	0	145.4	10	12	8	2.7	2.8	2.375	4.6
C06	LND	JP	M	28	M	1	120.3	6.2	12	8	2.7	2.8	2.375	4.6
C06	LND	JP	M	28	F	1	118	7.9	12	8	2.7	2.8	2.375	4.6
C06	LND	JP	M	28	M	0	116.9	6.8	12	8	2.7	2.8	2.375	4.6
C06	LND	JP	M	28	F	0	122.3	7.6	12	8	2.7	2.8	2.375	4.6
C06	LND	JP	M	28	M	1	123.2	7.1	12	8	2.7	2.8	2.375	4.6
C06	LND	JP	M	28	F	1	119	6.9	12	8	2.7	2.8	2.375	4.6
C06	LND	JP	M	28	M	0	121.8	7.8	12	8	2.7	2.8	2.375	4.6
C06	LND	JP	M	28	F	0	124.8	8.3	12	8	2.7	2.8	2.375	4.6
C06	LND	JP	M	28	M	1	118.6	8.7	12	8	2.7	2.8	2.375	4.6
C06	LND	JP	M	28	F	1	115.5	6.9	12	8	2.7	2.8	2.375	4.6
C06	LND	JP	M	28	M	0	125.1	7.7	12	8	2.7	2.8	2.375	4.6
C06	LND	JP	M	28	F	0	123.6	6.7	12	8	2.7	2.8	2.375	4.6
C06	LND	JP	M	28	M	1	128.2	6	12	8	2.7	2.8	2.375	4.6
C06	LND	JP	M	28	F	1	119	8.4	12	8	2.7	2.8	2.375	4.6
C06	LND	JP	M	28	M	0	116.4	8	12	8	2.7	2.8	2.375	4.6
C06	LND	JP	M	28	F	0	119.4	7.5	12	8	2.7	2.8	2.375	4.6
C07	LND	EN	F	20	M	1	212.3	5.1	3	10	5.7	5.4	6.125	4.9
C07	LND	EN	F	20	F	1	236.4	7.2	3	10	5.7	5.4	6.125	4.9
C07	LND	EN	F	20	M	0	224.2	6.1	3	10	5.7	5.4	6.125	4.9
C07	LND	EN	F	20	F	0	215.4	4.3	3	10	5.7	5.4	6.125	4.9
C07	LND	EN	F	20	M	1	235.9	4.8	3	10	5.7	5.4	6.125	4.9
C07	LND	EN	F	20	F	1	226.5	6.6	3	10	5.7	5.4	6.125	4.9
C07	LND	EN	F	20	M	0	226.1	6.2	3	10	5.7	5.4	6.125	4.9
C07	LND	EN	F	20	F	0	209.6	5.1	3	10	5.7	5.4	6.125	4.9
C07	LND	EN	F	20	M	1	209	5	3	10	5.7	5.4	6.125	4.9
C07	LND	EN	F	20	F	1	215.4	5	3	10	5.7	5.4	6.125	4.9
C07	LND	EN	F	20	M	0	212.6	6.4	3	10	5.7	5.4	6.125	4.9
C07	LND	EN	F	20	F	0	226.7	4.4	3	10	5.7	5.4	6.125	4.9
C07	LND	EN	F	20	M	1	237.4	7.5	3	10	5.7	5.4	6.125	4.9
C07	LND	EN	F	20	F	1	244.4	4.8	3	10	5.7	5.4	6.125	4.9
C07	LND	EN	F	20	M	0	225.6	8.7	3	10	5.7	5.4	6.125	4.9
C07	LND	EN	F	20	F	0	230.9	7.7	3	10	5.7	5.4	6.125	4.9
C07	LND	JP	F	20	M	1	213.1	7.9	3	10	5.7	5.4	6.125	4.9
C07	LND	JP	F	20	F	1	207.6	9.2	3	10	5.7	5.4	6.125	4.9
C07	LND	JP	F	20	M	0	212.9	7.7	3	10	5.7	5.4	6.125	4.9
C07	LND	JP	F	20	F	0	203.3	10.1	3	10	5.7	5.4	6.125	4.9
C07	LND	JP	F	20	M	1	245.1	10.4	3	10	5.7	5.4	6.125	4.9
C07	LND	JP	F	20	F	1	223.2	8.7	3	10	5.7	5.4	6.125	4.9
C07	LND	JP	F	20	M	0	221.2	9.3	3	10	5.7	5.4	6.125	4.9
C07	LND	JP	F	20	F	0	236.6	9.8	3	10	5.7	5.4	6.125	4.9
C07	LND	JP	F	20	M	1	207.5	7.4	3	10	5.7	5.4	6.125	4.9
C07	LND	JP	F	20	F	1	210.8	6.2	3	10	5.7	5.4	6.125	4.9
C07	LND	JP	F	20	M	0	207.3	6.4	3	10	5.7	5.4	6.125	4.9
C07	LND	JP	F	20	F	0	215.7	6.9	3	10	5.7	5.4	6.125	4.9
C07	LND	JP	F	20	M	1	242.7	9.4	3	10	5.7	5.4	6.125	4.9
C07	LND	JP	F	20	F	1	207.8	11.3	3	10	5.7	5.4	6.125	4.9
C07	LND	JP	F	20	M	0	207.7	10.7	3	10	5.7	5.4	6.125	4.9
C07	LND	JP	F	20	F	0	206.5	9.3	3	10	5.7	5.4	6.125	4.9
C08	LND	EN	M	30	M	1	124.8	6.1	12	6	4.5	4.7	5	5.2
C08	LND	EN	M	30	F	1	130.4	6	12	6	4.5	4.7	5	5.2
C08	LND	EN	M	30	M	0	115.8	6.8	12	6	4.5	4.7	5	5.2
C08	LND	EN	M	30	F	0	125.2	4.7	12	6	4.5	4.7	5	5.2
C08	LND	EN	M	30	M	1	120.4	4.4	12	6	4.5	4.7	5	5.2
C08	LND	EN	M	30	F	1	123.5	5.6	12	6	4.5	4.7	5	5.2
C08	LND	EN	M	30	M	0	125.3	4.1	12	6	4.5	4.7	5	5.2
C08	LND	EN	M	30	F	0	130.9	7.4	12	6	4.5	4.7	5	5.2
C08	LND	EN	M	30	M	1	118.8	5.3	12	6	4.5	4.7	5	5.2
C08	LND	EN	M	30	F	1	120.5	6.2	12	6	4.5	4.7	5	5.2
C08	LND	EN	M	30	M	0	125.9	4.4	12	6	4.5	4.7	5	5.2
C08	LND	EN	M	30	F	0	121.3	4.4	12	6	4.5	4.7	5	5.2
C08	LND	EN	M	30	M	1	121.9	6.4	12	6	4.5	4.7	5	5.2
C08	LND	EN	M	30	F	1	117.5	7	12	6	4.5	4.7	5	5.2
C08	LND	EN	M	30	M	0	122.6	6	12	6	4.5	4.7	5	5.2
C08	LND	EN	M	30	F	0	126.4	5.5	12	6	4.5	4.7	5	5.2
C08	LND	JP	M	30	M	1	112.3	7.9	12	6	4.5	4.7	5	5.2
C08	LND	JP	M	30	F	1	107.9	8.1	12	6	4.5	4.7	5	5.2
C08	LND	JP	M	30	M	0	110.4	10	12	6	4.5	4.7	5	5.2
C08	LND	JP	M	30	F	0	107.8	9.2	12	6	4.5	4.7	5	5.2
C08	LND	JP	M	30	M	1	107.7	8.4	12	6	4.5	4.7	5	5.2
C08	LND	JP	M	30	F	1	113	8	12	6	4.5	4.7	5	5.2
C08	LND	JP	M	30	M	0	106.5	9.5	12	6	4.5	4.7	5	5.2
C08	LND	JP	M	30	F	0	106.2	8.6	12	6	4.5	4.7	5	5.2
C08	LND	JP	M	30	M	1	107.5	8.6	12	6	4.5	4.7	5	5.2
C08	LND	JP	M	30	F	1	108.4	10.1	12	6	4.5	4.7	5	5.2
C08	LND	JP	M	30	M	0	107.2	8.2	12	6	4.5	4.7	5	5.2
C08	LND	JP	M	30	F	0	112.7	7.4	12	6	4.5	4.7	5	5.2
C08	LND	JP	M	30	M	1	127.9	7	12	6	4.5	4.7	5	5.2
C08	LND	JP	M	30	F	1	101.8	9.4	12	6	4.5	4.7	5	5.2
C08	LND	JP	M	30	M	0	112.5	11.1	12	6	4.5	4.7	5	5.2
C08	LND	JP	M	30	F	0	102.2	9.8	12	6	4.5	4.7	5	5.2
C09	LND	EN	F	21	M	1	224.9	5.8	6	6	5.2	4.1	4.9	5.1
C09	LND	EN	F	21	F	1	232	6.6	6	6	5.2	4.1	4.9	5.1
C09	LND	EN	F	21	M	0	223	4.2	6	6	5.2	4.1	4.9	5.1
C09	LND	EN	F	21	F	0	218.6	4.5	6	6	5.2	4.1	4.9	5.1
C09	LND	EN	F	21	M	1	236.1	3.7	6	6	5.2	4.1	4.9	5.1
C09	LND	EN	F	21	F	1	234.2	3.9	6	6	5.2	4.1	4.9	5.1
C09	LND	EN	F	21	M	0	229.4	4	6	6	5.2	4.1	4.9	5.1
C09	LND	EN	F	21	F	0	236.4	5.3	6	6	5.2	4.1	4.9	5.1
C09	LND	EN	F	21	M	1	229.4	4.2	6	6	5.2	4.1	4.9	5.1
C09	LND	EN	F	21	F	1	229.2	5.2	6	6	5.2	4.1	4.9	5.1
C09	LND	EN	F	21	M	0	232	3.5	6	6	5.2	4.1	4.9	5.1
C09	LND	EN	F	21	F	0	242.8	3.9	6	6	5.2	4.1	4.9	5.1
C09	LND	EN	F	21	M	1	235.9	6.4	6	6	5.2	4.1	4.9	5.1
C09	LND	EN	F	21	F	1	234.5	5.5	6	6	5.2	4.1	4.9	5.1
C09	LND	EN	F	21	M	0	226.2	4.5	6	6	5.2	4.1	4.9	5.1
C09	LND	EN	F	21	F	0	241.3	2.8	6	6	5.2	4.1	4.9	5.1
C09	LND	JP	F	21	M	1	232.9	5.2	6	6	5.2	4.1	4.9	5.1
C09	LND	JP	F	21	F	1	227.3	7.8	6	6	5.2	4.1	4.9	5.1
C09	LND	JP	F	21	M	0	216.9	7.1	6	6	5.2	4.1	4.9	5.1
C09	LND	JP	F	21	F	0	238.7	5.6	6	6	5.2	4.1	4.9	5.1
C09	LND	JP	F	21	M	1	233.4	5.6	6	6	5.2	4.1	4.9	5.1
C09	LND	JP	F	21	F	1	238.5	7.4	6	6	5.2	4.1	4.9	5.1
C09	LND	JP	F	21	M	0	237.9	5	6	6	5.2	4.1	4.9	5.1
C09	LND	JP	F	21	F	0	238.4	5.8	6	6	5.2	4.1	4.9	5.1
C09	LND	JP	F	21	M	1	232.3	5.7	6	6	5.2	4.1	4.9	5.1
C09	LND	JP	F	21	F	1	223.7	6	6	6	5.2	4.1	4.9	5.1
C09	LND	JP	F	21	M	0	238.8	4.9	6	6	5.2	4.1	4.9	5.1
C09	LND	JP	F	21	F	0	236.7	5.1	6	6	5.2	4.1	4.9	5.1
C09	LND	JP	F	21	M	1	239.7	6.6	6	6	5.2	4.1	4.9	5.1
C09	LND	JP	F	21	F	1	226.9	7.1	6	6	5.2	4.1	4.9	5.1
C09	LND	JP	F	21	M	0	225.2	7.3	6	6	5.2	4.1	4.9	5.1
C09	LND	JP	F	21	F	0	226.2	6.5	6	6	5.2	4.1	4.9	5.1
C10	LND	EN	M	26	M	1	108.8	4	13	8	4.5	4.5	5.1	3.8
C10	LND	EN	M	26	F	1	134	3.5	13	8	4.5	4.5	5.1	3.8
C10	LND	EN	M	26	M	0	122.5	6	13	8	4.5	4.5	5.1	3.8
C10	LND	EN	M	26	F	0	118.3	5.1	13	8	4.5	4.5	5.1	3.8
C10	LND	EN	M	26	M	1	106.9	7.6	13	8	4.5	4.5	5.1	3.8
C10	LND	EN	M	26	F	1	113.5	4.8	13	8	4.5	4.5	5.1	3.8
C10	LND	EN	M	26	M	0	113.5	4.4	13	8	4.5	4.5	5.1	3.8
C10	LND	EN	M	26	F	0	125.1	8.6	13	8	4.5	4.5	5.1	3.8
C10	LND	EN	M	26	M	1	118.6	5	13	8	4.5	4.5	5.1	3.8
C10	LND	EN	M	26	F	1	104.4	5.1	13	8	4.5	4.5	5.1	3.8
C10	LND	EN	M	26	M	0	110.8	6.7	13	8	4.5	4.5	5.1	3.8
C10	LND	EN	M	26	F	0	118.6	5	13	8	4.5	4.5	5.1	3.8
C10	LND	EN	M	26	M	1	124	11.4	13	8	4.5	4.5	5.1	3.8
C10	LND	EN	M	26	F	1	112.8	10.2	13	8	4.5	4.5	5.1	3.8
C10	LND	EN	M	26	M	0	109.5	8.1	13	8	4.5	4.5	5.1	3.8
C10	LND	EN	M	26	F	0	132.7	10.7	13	8	4.5	4.5	5.1	3.8
C10	LND	JP	M	26	M	1	104.3	7	13	8	4.5	4.5	5.1	3.8
C10	LND	JP	M	26	F	1	109.9	11.8	13	8	4.5	4.5	5.1	3.8
C10	LND	JP	M	26	M	0	115.8	7.5	13	8	4.5	4.5	5.1	3.8
C10	LND	JP	M	26	F	0	105	9.6	13	8	4.5	4.5	5.1	3.8
C10	LND	JP	M	26	M	1	121.6	7.3	13	8	4.5	4.5	5.1	3.8
C10	LND	JP	M	26	F	1	109.7	9.6	13	8	4.5	4.5	5.1	3.8
C10	LND	JP	M	26	M	0	114.6	8.6	13	8	4.5	4.5	5.1	3.8
C10	LND	JP	M	26	F	0	114.7	11	13	8	4.5	4.5	5.1	3.8
C10	LND	JP	M	26	M	1	99.4	8.3	13	8	4.5	4.5	5.1	3.8
C10	LND	JP	M	26	F	1	96.7	8.4	13	8	4.5	4.5	5.1	3.8
C10	LND	JP	M	26	M	0	112.8	5.7	13	8	4.5	4.5	5.1	3.8
C10	LND	JP	M	26	F	0	107.6	5	13	8	4.5	4.5	5.1	3.8
C10	LND	JP	M	26	M	1	129.4	6.7	13	8	4.5	4.5	5.1	3.8
C10	LND	JP	M	26	F	1	105.1	10.9	13	8	4.5	4.5	5.1	3.8
C10	LND	JP	M	26	M	0	103.7	12.3	13	8	4.5	4.5	5.1	3.8
C10	LND	JP	M	26	F	0	101.3	11.2	13	8	4.5	4.5	5.1	3.8
C11	LND	EN	F	31	M	1	216.7	8.5	11	6	4.5	3.875	5.7	5.1
C11	LND	EN	F	31	F	1	235.3	11.5	11	6	4.5	3.875	5.7	5.1
C11	LND	EN	F	31	M	0	230.1	7.7	11	6	4.5	3.875	5.7	5.1
C11	LND	EN	F	31	F	0	227.2	10.2	11	6	4.5	3.875	5.7	5.1
C11	LND	EN	F	31	M	1	242.6	11.4	11	6	4.5	3.875	5.7	5.1
C11	LND	EN	F	31	F	1	267.4	5.3	11	6	4.5	3.875	5.7	5.1
C11	LND	EN	F	31	M	0	232.7	10.6	11	6	4.5	3.875	5.7	5.1
C11	LND	EN	F	31	F	0	300.5	8.1	11	6	4.5	3.875	5.7	5.1
C11	LND	EN	F	31	M	1	220.7	7.9	11	6	4.5	3.875	5.7	5.1
C11	LND	EN	F	31	F	1	224.6	10.2	11	6	4.5	3.875	5.7	5.1
C11	LND	EN	F	31	M	0	254.9	6.5	11	6	4.5	3.875	5.7	5.1
C11	LND	EN	F	31	F	0	257.2	11.2	11	6	4.5	3.875	5.7	5.1
C11	LND	EN	F	31	M	1	231.2	13.7	11	6	4.5	3.875	5.7	5.1
C11	LND	EN	F	31	F	1	220.7	9.6	11	6	4.5	3.875	5.7	5.1
C11	LND	EN	F	31	M	0	230.2	12.5	11	6	4.5	3.875	5.7	5.1
C11	LND	EN	F	31	F	0	257	15.7	11	6	4.5	3.875	5.7	5.1
C11	LND	JP	F	31	M	1	204.8	10.1	11	6	4.5	3.875	5.7	5.1
C11	LND	JP	F	31	F	1	200.1	9.7	11	6	4.5	3.875	5.7	5.1
C11	LND	JP	F	31	M	0	202	10.8	11	6	4.5	3.875	5.7	5.1
C11	LND	JP	F	31	F	0	205.2	12.5	11	6	4.5	3.875	5.7	5.1
C11	LND	JP	F	31	M	1	219.8	8.9	11	6	4.5	3.875	5.7	5.1
C11	LND	JP	F	31	F	1	204.3	10.4	11	6	4.5	3.875	5.7	5.1
C11	LND	JP	F	31	M	0	201.3	8.5	11	6	4.5	3.875	5.7	5.1
C11	LND	JP	F	31	F	0	206.3	10.5	11	6	4.5	3.875	5.7	5.1
C11	LND	JP	F	31	M	1	206.9	10.5	11	6	4.5	3.875	5.7	5.1
C11	LND	JP	F	31	F	1	203.4	12	11	6	4.5	3.875	5.7	5.1
C11	LND	JP	F	31	M	0	210.2	6.7	11	6	4.5	3.875	5.7	5.1
C11	LND	JP	F	31	F	0	202.8	6.9	11	6	4.5	3.875	5.7	5.1
C11	LND	JP	F	31	M	1	242.2	13.2	11	6	4.5	3.875	5.7	5.1
C11	LND	JP	F	31	F	1	201.7	10.8	11	6	4.5	3.875	5.7	5.1
C11	LND	JP	F	31	M	0	198.1	9.6	11	6	4.5	3.875	5.7	5.1
C11	LND	JP	F	31	F	0	197.6	12.9	11	6	4.5	3.875	5.7	5.1
C12	LND	EN	M	35	M	1	149.3	7.9	14	9	5.3	3.2	4.2	3.9
C12	LND	EN	M	35	F	1	141.6	10	14	9	5.3	3.2	4.2	3.9
C12	LND	EN	M	35	M	0	120.8	7.9	14	9	5.3	3.2	4.2	3.9
C12	LND	EN	M	35	F	0	134.3	9.2	14	9	5.3	3.2	4.2	3.9
C12	LND	EN	M	35	M	1	152.1	13.7	14	9	5.3	3.2	4.2	3.9
C12	LND	EN	M	35	F	1	144	3.9	14	9	5.3	3.2	4.2	3.9
C12	LND	EN	M	35	M	0	139.3	4.7	14	9	5.3	3.2	4.2	3.9
C12	LND	EN	M	35	F	0	129.6	5.8	14	9	5.3	3.2	4.2	3.9
C12	LND	EN	M	35	M	1	138.6	4.2	14	9	5.3	3.2	4.2	3.9
C12	LND	EN	M	35	F	1	137.4	2.3	14	9	5.3	3.2	4.2	3.9
C12	LND	EN	M	35	M	0	138.9	6.1	14	9	5.3	3.2	4.2	3.9
C12	LND	EN	M	35	F	0	127.6	4.8	14	9	5.3	3.2	4.2	3.9
C12	LND	EN	M	35	M	1	142.6	11.5	14	9	5.3	3.2	4.2	3.9
C12	LND	EN	M	35	F	1	154.4	3.3	14	9	5.3	3.2	4.2	3.9
C12	LND	EN	M	35	M	0	142.6	2.2	14	9	5.3	3.2	4.2	3.9
C12	LND	EN	M	35	F	0	145.1	4.2	14	9	5.3	3.2	4.2	3.9
C12	LND	JP	M	35	M	1	130.7	10.7	14	9	5.3	3.2	4.2	3.9
C12	LND	JP	M	35	F	1	130.4	12.3	14	9	5.3	3.2	4.2	3.9
C12	LND	JP	M	35	M	0	128.6	9.9	14	9	5.3	3.2	4.2	3.9
C12	LND	JP	M	35	F	0	123.1	9.7	14	9	5.3	3.2	4.2	3.9
C12	LND	JP	M	35	M	1	142.5	9.7	14	9	5.3	3.2	4.2	3.9
C12	LND	JP	M	35	F	1	139	12.4	14	9	5.3	3.2	4.2	3.9
C12	LND	JP	M	35	M	0	144.6	15.6	14	9	5.3	3.2	4.2	3.9
C12	LND	JP	M	35	F	0	141.7	11.1	14	9	5.3	3.2	4.2	3.9
C12	LND	JP	M	35	M	1	118.2	9.9	14	9	5.3	3.2	4.2	3.9
C12	LND	JP	M	35	F	1	136.5	11.7	14	9	5.3	3.2	4.2	3.9
C12	LND	JP	M	35	M	0	135.5	11.6	14	9	5.3	3.2	4.2	3.9
C12	LND	JP	M	35	F	0	139.3	12.9	14	9	5.3	3.2	4.2	3.9
C12	LND	JP	M	35	M	1	146.1	12.9	14	9	5.3	3.2	4.2	3.9
C12	LND	JP	M	35	F	1	115.4	8.9	14	9	5.3	3.2	4.2	3.9
C12	LND	JP	M	35	M	0	132.6	12.3	14	9	5.3	3.2	4.2	3.9
C12	LND	JP	M	35	F	0	115	11.9	14	9	5.3	3.2	4.2	3.9
C13	LND	EN	F	25	M	1	225.1	5.5	11	7	4.8	3.2	3.8	3.4
C13	LND	EN	F	25	F	1	229.1	5.9	11	7	4.8	3.2	3.8	3.4
C13	LND	EN	F	25	M	0	228.7	7.1	11	7	4.8	3.2	3.8	3.4
C13	LND	EN	F	25	F	0	225	5.1	11	7	4.8	3.2	3.8	3.4
C13	LND	EN	F	25	M	1	234.1	3.6	11	7	4.8	3.2	3.8	3.4
C13	LND	EN	F	25	F	1	229.8	4.2	11	7	4.8	3.2	3.8	3.4
C13	LND	EN	F	25	M	0	230.8	4.6	11	7	4.8	3.2	3.8	3.4
C13	LND	EN	F	25	F	0	229.5	4.7	11	7	4.8	3.2	3.8	3.4
C13	LND	EN	F	25	M	1	217.5	5.2	11	7	4.8	3.2	3.8	3.4
C13	LND	EN	F	25	F	1	217	5.8	11	7	4.8	3.2	3.8	3.4
C13	LND	EN	F	25	M	0	227.2	4.3	11	7	4.8	3.2	3.8	3.4
C13	LND	EN	F	25	F	0	224.5	6.2	11	7	4.8	3.2	3.8	3.4
C13	LND	EN	F	25	M	1	221.3	6.7	11	7	4.8	3.2	3.8	3.4
C13	LND	EN	F	25	F	1	245	7.5	11	7	4.8	3.2	3.8	3.4
C13	LND	EN	F	25	M	0	245.7	7.7	11	7	4.8	3.2	3.8	3.4
C13	LND	EN	F	25	F	0	252.8	5.2	11	7	4.8	3.2	3.8	3.4
C13	LND	JP	F	25	M	1	213.9	5.9	11	7	4.8	3.2	3.8	3.4
C13	LND	JP	F	25	F	1	219.7	6.6	11	7	4.8	3.2	3.8	3.4
C13	LND	JP	F	25	M	0	206.9	5.5	11	7	4.8	3.2	3.8	3.4
C13	LND	JP	F	25	F	0	209.6	5.6	11	7	4.8	3.2	3.8	3.4
C13	LND	JP	F	25	M	1	210.6	5.5	11	7	4.8	3.2	3.8	3.4
C13	LND	JP	F	25	F	1	216.3	7.2	11	7	4.8	3.2	3.8	3.4
C13	LND	JP	F	25	M	0	210.9	5.5	11	7	4.8	3.2	3.8	3.4
C13	LND	JP	F	25	F	0	223.7	6.6	11	7	4.8	3.2	3.8	3.4
C13	LND	JP	F	25	M	1	217.2	5.1	11	7	4.8	3.2	3.8	3.4
C13	LND	JP	F	25	F	1	210.7	5.8	11	7	4.8	3.2	3.8	3.4
C13	LND	JP	F	25	M	0	207.2	5.9	11	7	4.8	3.2	3.8	3.4
C13	LND	JP	F	25	F	0	207.3	5.2	11	7	4.8	3.2	3.8	3.4
C13	LND	JP	F	25	M	1	231.3	6.4	11	7	4.8	3.2	3.8	3.4
C13	LND	JP	F	25	F	1	215.8	4.9	11	7	4.8	3.2	3.8	3.4
C13	LND	JP	F	25	M	0	211.4	6.5	11	7	4.8	3.2	3.8	3.4
C13	LND	JP	F	25	F	0	205.2	6.9	11	7	4.8	3.2	3.8	3.4
C14	LND	EN	M	25	M	1	116.1	2.6	10	8	6	5.9	4.9	3.6
C14	LND	EN	M	25	F	1	113.1	4.6	10	8	6	5.9	4.9	3.6
C14	LND	EN	M	25	M	0	112.5	3.5	10	8	6	5.9	4.9	3.6
C14	LND	EN	M	25	F	0	112	3.1	10	8	6	5.9	4.9	3.6
C14	LND	EN	M	25	M	1	117.7	4.3	10	8	6	5.9	4.9	3.6
C14	LND	EN	M	25	F	1	114	2.3	10	8	6	5.9	4.9	3.6
C14	LND	EN	M	25	M	0	116.9	2	10	8	6	5.9	4.9	3.6
C14	LND	EN	M	25	F	0	110.4	2.9	10	8	6	5.9	4.9	3.6
C14	LND	EN	M	25	M	1	111.2	2	10	8	6	5.9	4.9	3.6
C14	LND	EN	M	25	F	1	108.2	2.3	10	8	6	5.9	4.9	3.6
C14	LND	EN	M	25	M	0	108.2	2.3	10	8	6	5.9	4.9	3.6
C14	LND	EN	M	25	F	0	111.2	3.5	10	8	6	5.9	4.9	3.6
C14	LND	EN	M	25	M	1	106.3	5	10	8	6	5.9	4.9	3.6
C14	LND	EN	M	25	F	1	118.5	3.4	10	8	6	5.9	4.9	3.6
C14	LND	EN	M	25	M	0	110.1	2.4	10	8	6	5.9	4.9	3.6
C14	LND	EN	M	25	F	0	111.6	2.6	10	8	6	5.9	4.9	3.6
C14	LND	JP	M	25	M	1	113.2	5.2	10	8	6	5.9	4.9	3.6
C14	LND	JP	M	25	F	1	116.5	6.1	10	8	6	5.9	4.9	3.6
C14	LND	JP	M	25	M	0	125.1	6.2	10	8	6	5.9	4.9	3.6
C14	LND	JP	M	25	F	0	128.7	7.3	10	8	6	5.9	4.9	3.6
C14	LND	JP	M	25	M	1	121.2	7.9	10	8	6	5.9	4.9	3.6
C14	LND	JP	M	25	F	1	129.2	6.4	10	8	6	5.9	4.9	3.6
C14	LND	JP	M	25	M	0	123.6	5.3	10	8	6	5.9	4.9	3.6
C14	LND	JP	M	25	F	0	116.6	5.6	10	8	6	5.9	4.9	3.6
C14	LND	JP	M	25	M	1	113.6	4.4	10	8	6	5.9	4.9	3.6
C14	LND	JP	M	25	F	1	111.7	5	10	8	6	5.9	4.9	3.6
C14	LND	JP	M	25	M	0	123.6	5.8	10	8	6	5.9	4.9	3.6
C14	LND	JP	M	25	F	0	121.6	7.4	10	8	6	5.9	4.9	3.6
C14	LND	JP	M	25	M	1	120.5	6.8	10	8	6	5.9	4.9	3.6
C14	LND	JP	M	25	F	1	113.5	6.7	10	8	6	5.9	4.9	3.6
C14	LND	JP	M	25	M	0	114.4	6.6	10	8	6	5.9	4.9	3.6
C14	LND	JP	M	25	F	0	114.6	4.6	10	8	6	5.9	4.9	3.6
C15	LND	EN	F	22	M	1	215.8	3.1	12	6	5.5	4.8	4.8	3.9
C15	LND	EN	F	22	F	1	226.3	5.7	12	6	5.5	4.8	4.8	3.9
C15	LND	EN	F	22	M	0	232.8	5.7	12	6	5.5	4.8	4.8	3.9
C15	LND	EN	F	22	F	0	224.6	2.9	12	6	5.5	4.8	4.8	3.9
C15	LND	EN	F	22	M	1	256.6	4.1	12	6	5.5	4.8	4.8	3.9
C15	LND	EN	F	22	F	1	261.9	3.5	12	6	5.5	4.8	4.8	3.9
C15	LND	EN	F	22	M	0	236.5	2.7	12	6	5.5	4.8	4.8	3.9
C15	LND	EN	F	22	F	0	252.7	2.7	12	6	5.5	4.8	4.8	3.9
C15	LND	EN	F	22	M	1	216.3	3.4	12	6	5.5	4.8	4.8	3.9
C15	LND	EN	F	22	F	1	230.2	4.8	12	6	5.5	4.8	4.8	3.9
C15	LND	EN	F	22	M	0	232	2.5	12	6	5.5	4.8	4.8	3.9
C15	LND	EN	F	22	F	0	253.8	6.9	12	6	5.5	4.8	4.8	3.9
C15	LND	EN	F	22	M	1	230.1	5.9	12	6	5.5	4.8	4.8	3.9
C15	LND	EN	F	22	F	1	227.5	4.1	12	6	5.5	4.8	4.8	3.9
C15	LND	EN	F	22	M	0	220.8	2.5	12	6	5.5	4.8	4.8	3.9
C15	LND	EN	F	22	F	0	240.8	4.7	12	6	5.5	4.8	4.8	3.9
C15	LND	JP	F	22	M	1	233.7	7.6	12	6	5.5	4.8	4.8	3.9
C15	LND	JP	F	22	F	1	234.1	7.6	12	6	5.5	4.8	4.8	3.9
C15	LND	JP	F	22	M	0	228.7	6.4	12	6	5.5	4.8	4.8	3.9
C15	LND	JP	F	22	F	0	251.4	8.3	12	6	5.5	4.8	4.8	3.9
C15	LND	JP	F	22	M	1	242.3	5.2	12	6	5.5	4.8	4.8	3.9
C15	LND	JP	F	22	F	1	257.2	6.2	12	6	5.5	4.8	4.8	3.9
C15	LND	JP	F	22	M	0	242.5	5.6	12	6	5.5	4.8	4.8	3.9
C15	LND	JP	F	22	F	0	264	6.5	12	6	5.5	4.8	4.8	3.9
C15	LND	JP	F	22	M	1	259.9	6.4	12	6	5.5	4.8	4.8	3.9
C15	LND	JP	F	22	F	1	238.9	5.7	12	6	5.5	4.8	4.8	3.9
C15	LND	JP	F	22	M	0	247.5	6.9	12	6	5.5	4.8	4.8	3.9
C15	LND	JP	F	22	F	0	247.9	5.5	12	6	5.5	4.8	4.8	3.9
C15	LND	JP	F	22	M	1	248.7	5.4	12	6	5.5	4.8	4.8	3.9
C15	LND	JP	F	22	F	1	212.9	7.8	12	6	5.5	4.8	4.8	3.9
C15	LND	JP	F	22	M	0	233.5	7.7	12	6	5.5	4.8	4.8	3.9
C15	LND	JP	F	22	F	0	230.7	8.9	12	6	5.5	4.8	4.8	3.9
C17	LND	EN	F	21	M	1	272.2	5.7	7	7	4.4	3.375	3.8	4.6
C17	LND	EN	F	21	F	1	268.6	8.2	7	7	4.4	3.375	3.8	4.6
C17	LND	EN	F	21	M	0	244.8	6.6	7	7	4.4	3.375	3.8	4.6
C17	LND	EN	F	21	F	0	242.2	4.7	7	7	4.4	3.375	3.8	4.6
C17	LND	EN	F	21	M	1	272.7	5.9	7	7	4.4	3.375	3.8	4.6
C17	LND	EN	F	21	F	1	228.8	2	7	7	4.4	3.375	3.8	4.6
C17	LND	EN	F	21	M	0	251.4	4.3	7	7	4.4	3.375	3.8	4.6
C17	LND	EN	F	21	F	0	243.6	4.2	7	7	4.4	3.375	3.8	4.6
C17	LND	EN	F	21	M	1	238.9	3.7	7	7	4.4	3.375	3.8	4.6
C17	LND	EN	F	21	F	1	231.2	5.4	7	7	4.4	3.375	3.8	4.6
C17	LND	EN	F	21	M	0	256.4	5	7	7	4.4	3.375	3.8	4.6
C17	LND	EN	F	21	F	0	250.7	4.4	7	7	4.4	3.375	3.8	4.6
C17	LND	EN	F	21	M	1	236.3	5.3	7	7	4.4	3.375	3.8	4.6
C17	LND	EN	F	21	F	1	247.8	6.7	7	7	4.4	3.375	3.8	4.6
C17	LND	EN	F	21	M	0	253.9	5.4	7	7	4.4	3.375	3.8	4.6
C17	LND	EN	F	21	F	0	285.9	10.1	7	7	4.4	3.375	3.8	4.6
C17	LND	JP	F	21	M	1	217.3	3.8	7	7	4.4	3.375	3.8	4.6
C17	LND	JP	F	21	F	1	214.2	5.4	7	7	4.4	3.375	3.8	4.6
C17	LND	JP	F	21	M	0	212.3	5.3	7	7	4.4	3.375	3.8	4.6
C17	LND	JP	F	21	F	0	214.9	5.4	7	7	4.4	3.375	3.8	4.6
C17	LND	JP	F	21	M	1	223.9	4.1	7	7	4.4	3.375	3.8	4.6
C17	LND	JP	F	21	F	1	217.3	4.1	7	7	4.4	3.375	3.8	4.6
C17	LND	JP	F	21	M	0	222.2	5	7	7	4.4	3.375	3.8	4.6
C17	LND	JP	F	21	F	0	210.4	3.9	7	7	4.4	3.375	3.8	4.6
C17	LND	JP	F	21	M	1	216.9	5.2	7	7	4.4	3.375	3.8	4.6
C17	LND	JP	F	21	F	1	229.6	5.5	7	7	4.4	3.375	3.8	4.6
C17	LND	JP	F	21	M	0	226.8	4.3	7	7	4.4	3.375	3.8	4.6
C17	LND	JP	F	21	F	0	243.6	5	7	7	4.4	3.375	3.8	4.6
C17	LND	JP	F	21	M	1	236.3	5.1	7	7	4.4	3.375	3.8	4.6
C17	LND	JP	F	21	F	1	223.8	4.9	7	7	4.4	3.375	3.8	4.6
C17	LND	JP	F	21	M	0	217.8	5	7	7	4.4	3.375	3.8	4.6
C17	LND	JP	F	21	F	0	211.4	8.3	7	7	4.4	3.375	3.8	4.6
C19	LND	EN	F	26	M	1	225.5	5.6	13	5	6.1	4.2	5.3	6.2
C19	LND	EN	F	26	F	1	228.4	6.5	13	5	6.1	4.2	5.3	6.2
C19	LND	EN	F	26	M	0	228.6	3.8	13	5	6.1	4.2	5.3	6.2
C19	LND	EN	F	26	F	0	233.4	4.6	13	5	6.1	4.2	5.3	6.2
C19	LND	EN	F	26	M	1	243.7	5.2	13	5	6.1	4.2	5.3	6.2
C19	LND	EN	F	26	F	1	227.7	3	13	5	6.1	4.2	5.3	6.2
C19	LND	EN	F	26	M	0	240.8	4.5	13	5	6.1	4.2	5.3	6.2
C19	LND	EN	F	26	F	0	241.4	3.5	13	5	6.1	4.2	5.3	6.2
C19	LND	EN	F	26	M	1	225.1	3.9	13	5	6.1	4.2	5.3	6.2
C19	LND	EN	F	26	F	1	219.6	5.3	13	5	6.1	4.2	5.3	6.2
C19	LND	EN	F	26	M	0	224.7	3.8	13	5	6.1	4.2	5.3	6.2
C19	LND	EN	F	26	F	0	232.6	6.2	13	5	6.1	4.2	5.3	6.2
C19	LND	EN	F	26	M	1	231.3	7.4	13	5	6.1	4.2	5.3	6.2
C19	LND	EN	F	26	F	1	231.9	6.8	13	5	6.1	4.2	5.3	6.2
C19	LND	EN	F	26	M	0	226.8	5.1	13	5	6.1	4.2	5.3	6.2
C19	LND	EN	F	26	F	0	235.8	7.8	13	5	6.1	4.2	5.3	6.2
C19	LND	JP	F	26	M	1	217.6	8	13	5	6.1	4.2	5.3	6.2
C19	LND	JP	F	26	F	1	230.9	6.9	13	5	6.1	4.2	5.3	6.2
C19	LND	JP	F	26	M	0	227.6	9	13	5	6.1	4.2	5.3	6.2
C19	LND	JP	F	26	F	0	227.3	7.1	13	5	6.1	4.2	5.3	6.2
C19	LND	JP	F	26	M	1	227.4	6	13	5	6.1	4.2	5.3	6.2
C19	LND	JP	F	26	F	1	238	5.9	13	5	6.1	4.2	5.3	6.2
C19	LND	JP	F	26	M	0	235.9	4.8	13	5	6.1	4.2	5.3	6.2
C19	LND	JP	F	26	F	0	228.6	8.1	13	5	6.1	4.2	5.3	6.2
C19	LND	JP	F	26	M	1	239.7	7.6	13	5	6.1	4.2	5.3	6.2
C19	LND	JP	F	26	F	1	235.6	7.5	13	5	6.1	4.2	5.3	6.2
C19	LND	JP	F	26	M	0	213.7	4.7	13	5	6.1	4.2	5.3	6.2
C19	LND	JP	F	26	F	0	224.7	6.5	13	5	6.1	4.2	5.3	6.2
C19	LND	JP	F	26	M	1	252.2	8.1	13	5	6.1	4.2	5.3	6.2
C19	LND	JP	F	26	F	1	224.7	7.2	13	5	6.1	4.2	5.3	6.2
C19	LND	JP	F	26	M	0	224.4	8.4	13	5	6.1	4.2	5.3	6.2
C19	LND	JP	F	26	F	0	218.1	10	13	5	6.1	4.2	5.3	6.2
C21	LND	EN	F	26	M	1	203.4	4.9	6	7	4.4	4.25	5.1	4.3
C21	LND	EN	F	26	F	1	231	8.4	6	7	4.4	4.25	5.1	4.3
C21	LND	EN	F	26	M	0	235.3	6.7	6	7	4.4	4.25	5.1	4.3
C21	LND	EN	F	26	F	0	226.7	6	6	7	4.4	4.25	5.1	4.3
C21	LND	EN	F	26	M	1	239.7	9.8	6	7	4.4	4.25	5.1	4.3
C21	LND	EN	F	26	F	1	249.9	9.5	6	7	4.4	4.25	5.1	4.3
C21	LND	EN	F	26	M	0	247.5	9.5	6	7	4.4	4.25	5.1	4.3
C21	LND	EN	F	26	F	0	227.9	8.9	6	7	4.4	4.25	5.1	4.3
C21	LND	EN	F	26	M	1	214.2	10	6	7	4.4	4.25	5.1	4.3
C21	LND	EN	F	26	F	1	211.5	6.7	6	7	4.4	4.25	5.1	4.3
C21	LND	EN	F	26	M	0	243.5	5.9	6	7	4.4	4.25	5.1	4.3
C21	LND	EN	F	26	F	0	217	6.5	6	7	4.4	4.25	5.1	4.3
C21	LND	EN	F	26	M	1	242.8	9.3	6	7	4.4	4.25	5.1	4.3
C21	LND	EN	F	26	F	1	245	11.7	6	7	4.4	4.25	5.1	4.3
C21	LND	EN	F	26	M	0	245	11.4	6	7	4.4	4.25	5.1	4.3
C21	LND	EN	F	26	F	0	247	9.3	6	7	4.4	4.25	5.1	4.3
C21	LND	JP	F	26	M	1	209.5	8.1	6	7	4.4	4.25	5.1	4.3
C21	LND	JP	F	26	F	1	212.7	10.1	6	7	4.4	4.25	5.1	4.3
C21	LND	JP	F	26	M	0	204.2	7.2	6	7	4.4	4.25	5.1	4.3
C21	LND	JP	F	26	F	0	225.1	7.1	6	7	4.4	4.25	5.1	4.3
C21	LND	JP	F	26	M	1	209.9	6.9	6	7	4.4	4.25	5.1	4.3
C21	LND	JP	F	26	F	1	218.6	6.9	6	7	4.4	4.25	5.1	4.3
C21	LND	JP	F	26	M	0	209.6	8.2	6	7	4.4	4.25	5.1	4.3
C21	LND	JP	F	26	F	0	214.9	7.1	6	7	4.4	4.25	5.1	4.3
C21	LND	JP	F	26	M	1	212.4	7	6	7	4.4	4.25	5.1	4.3
C21	LND	JP	F	26	F	1	201.9	6.7	6	7	4.4	4.25	5.1	4.3
C21	LND	JP	F	26	M	0	199.5	6.8	6	7	4.4	4.25	5.1	4.3
C21	LND	JP	F	26	F	0	199.6	6.5	6	7	4.4	4.25	5.1	4.3
C21	LND	JP	F	26	M	1	233.9	7.3	6	7	4.4	4.25	5.1	4.3
C21	LND	JP	F	26	F	1	204.9	8.1	6	7	4.4	4.25	5.1	4.3
C21	LND	JP	F	26	M	0	209.3	10.4	6	7	4.4	4.25	5.1	4.3
C21	LND	JP	F	26	F	0	212.5	10.2	6	7	4.4	4.25	5.1	4.3
C23	LND	EN	F	20	M	1	229.4	4.5	13	7	5.7	4.7	4.6	4.5
C23	LND	EN	F	20	F	1	234.7	5	13	7	5.7	4.7	4.6	4.5
C23	LND	EN	F	20	M	0	246.6	4.5	13	7	5.7	4.7	4.6	4.5
C23	LND	EN	F	20	F	0	229.6	3.1	13	7	5.7	4.7	4.6	4.5
C23	LND	EN	F	20	M	1	228.7	4.8	13	7	5.7	4.7	4.6	4.5
C23	LND	EN	F	20	F	1	245.6	6.6	13	7	5.7	4.7	4.6	4.5
C23	LND	EN	F	20	M	0	256.3	6.1	13	7	5.7	4.7	4.6	4.5
C23	LND	EN	F	20	F	0	241.8	6.7	13	7	5.7	4.7	4.6	4.5
C23	LND	EN	F	20	M	1	222	4	13	7	5.7	4.7	4.6	4.5
C23	LND	EN	F	20	F	1	231.1	4.6	13	7	5.7	4.7	4.6	4.5
C23	LND	EN	F	20	M	0	227.3	2.7	13	7	5.7	4.7	4.6	4.5
C23	LND	EN	F	20	F	0	234.4	4.5	13	7	5.7	4.7	4.6	4.5
C23	LND	EN	F	20	M	1	263.6	6.4	13	7	5.7	4.7	4.6	4.5
C23	LND	EN	F	20	F	1	246.1	4.6	13	7	5.7	4.7	4.6	4.5
C23	LND	EN	F	20	M	0	235.2	5.1	13	7	5.7	4.7	4.6	4.5
C23	LND	EN	F	20	F	0	250.3	6.6	13	7	5.7	4.7	4.6	4.5
C23	LND	JP	F	20	M	1	217.2	5.8	13	7	5.7	4.7	4.6	4.5
C23	LND	JP	F	20	F	1	220.5	6.7	13	7	5.7	4.7	4.6	4.5
C23	LND	JP	F	20	M	0	215.1	5.9	13	7	5.7	4.7	4.6	4.5
C23	LND	JP	F	20	F	0	220.2	6.6	13	7	5.7	4.7	4.6	4.5
C23	LND	JP	F	20	M	1	224	7.3	13	7	5.7	4.7	4.6	4.5
C23	LND	JP	F	20	F	1	229.8	7.5	13	7	5.7	4.7	4.6	4.5
C23	LND	JP	F	20	M	0	221.7	5.8	13	7	5.7	4.7	4.6	4.5
C23	LND	JP	F	20	F	0	230.5	6.6	13	7	5.7	4.7	4.6	4.5
C23	LND	JP	F	20	M	1	223.9	6.1	13	7	5.7	4.7	4.6	4.5
C23	LND	JP	F	20	F	1	219.6	5.3	13	7	5.7	4.7	4.6	4.5
C23	LND	JP	F	20	M	0	233.5	6.1	13	7	5.7	4.7	4.6	4.5
C23	LND	JP	F	20	F	0	219.7	6.4	13	7	5.7	4.7	4.6	4.5
C23	LND	JP	F	20	M	1	238.3	8.2	13	7	5.7	4.7	4.6	4.5
C23	LND	JP	F	20	F	1	216.8	6.5	13	7	5.7	4.7	4.6	4.5
C23	LND	JP	F	20	M	0	216	7.1	13	7	5.7	4.7	4.6	4.5
C23	LND	JP	F	20	F	0	217.2	7.2	13	7	5.7	4.7	4.6	4.5
D01	TKY	EN	F	21	M	1	248.6	5.9	6	9	4.6	4.7	5.1	4.1
D01	TKY	EN	F	21	F	1	257.5	3.7	6	9	4.6	4.7	5.1	4.1
D01	TKY	EN	F	21	M	0	259.7	3.9	6	9	4.6	4.7	5.1	4.1
D01	TKY	EN	F	21	F	0	248.8	3.5	6	9	4.6	4.7	5.1	4.1
D01	TKY	EN	F	21	M	1	267.8	4.3	6	9	4.6	4.7	5.1	4.1
D01	TKY	EN	F	21	F	1	245.3	2.3	6	9	4.6	4.7	5.1	4.1
D01	TKY	EN	F	21	M	0	262.3	3.3	6	9	4.6	4.7	5.1	4.1
D01	TKY	EN	F	21	F	0	253.1	5.8	6	9	4.6	4.7	5.1	4.1
D01	TKY	EN	F	21	M	1	247.9	4.1	6	9	4.6	4.7	5.1	4.1
D01	TKY	EN	F	21	F	1	253.3	3.6	6	9	4.6	4.7	5.1	4.1
D01	TKY	EN	F	21	M	0	259.9	6.9	6	9	4.6	4.7	5.1	4.1
D01	TKY	EN	F	21	F	0	261.9	4.2	6	9	4.6	4.7	5.1	4.1
D01	TKY	EN	F	21	M	1	253.5	4.8	6	9	4.6	4.7	5.1	4.1
D01	TKY	EN	F	21	F	1	271.9	4.8	6	9	4.6	4.7	5.1	4.1
D01	TKY	EN	F	21	M	0	255.1	5.1	6	9	4.6	4.7	5.1	4.1
D01	TKY	EN	F	21	F	0	268.7	5.1	6	9	4.6	4.7	5.1	4.1
D01	TKY	JP	F	21	M	1	242.2	5.4	6	9	4.6	4.7	5.1	4.1
D01	TKY	JP	F	21	F	1	242.6	4.1	6	9	4.6	4.7	5.1	4.1
D01	TKY	JP	F	21	M	0	236.1	4.1	6	9	4.6	4.7	5.1	4.1
D01	TKY	JP	F	21	F	0	238.5	6.8	6	9	4.6	4.7	5.1	4.1
D01	TKY	JP	F	21	M	1	245.9	5.2	6	9	4.6	4.7	5.1	4.1
D01	TKY	JP	F	21	F	1	256.5	4.8	6	9	4.6	4.7	5.1	4.1
D01	TKY	JP	F	21	M	0	249.8	3.5	6	9	4.6	4.7	5.1	4.1
D01	TKY	JP	F	21	F	0	261.6	5.3	6	9	4.6	4.7	5.1	4.1
D01	TKY	JP	F	21	M	1	244.6	4.3	6	9	4.6	4.7	5.1	4.1
D01	TKY	JP	F	21	F	1	247	5.6	6	9	4.6	4.7	5.1	4.1
D01	TKY	JP	F	21	M	0	266.6	3.1	6	9	4.6	4.7	5.1	4.1
D01	TKY	JP	F	21	F	0	258.9	4.6	6	9	4.6	4.7	5.1	4.1
D01	TKY	JP	F	21	M	1	267.1	4.4	6	9	4.6	4.7	5.1	4.1
D01	TKY	JP	F	21	F	1	236.1	3.9	6	9	4.6	4.7	5.1	4.1
D01	TKY	JP	F	21	M	0	242.3	5.5	6	9	4.6	4.7	5.1	4.1
D01	TKY	JP	F	21	F	0	236.4	5.9	6	9	4.6	4.7	5.1	4.1
D02	TKY	EN	M	21	M	1	151.5	8.1	5	8	3.3	3.5	3.2	2.6
D02	TKY	EN	M	21	F	1	155.2	6.7	5	8	3.3	3.5	3.2	2.6
D02	TKY	EN	M	21	M	0	146.2	7.7	5	8	3.3	3.5	3.2	2.6
D02	TKY	EN	M	21	F	0	152.7	6.2	5	8	3.3	3.5	3.2	2.6
D02	TKY	EN	M	21	M	1	162.6	7.1	5	8	3.3	3.5	3.2	2.6
D02	TKY	EN	M	21	F	1	150	6	5	8	3.3	3.5	3.2	2.6
D02	TKY	EN	M	21	M	0	145.3	5.4	5	8	3.3	3.5	3.2	2.6
D02	TKY	EN	M	21	F	0	149	7.9	5	8	3.3	3.5	3.2	2.6
D02	TKY	EN	M	21	M	1	153.6	6.8	5	8	3.3	3.5	3.2	2.6
D02	TKY	EN	M	21	F	1	146.6	7.6	5	8	3.3	3.5	3.2	2.6
D02	TKY	EN	M	21	M	0	147.2	7.4	5	8	3.3	3.5	3.2	2.6
D02	TKY	EN	M	21	F	0	152.7	7.1	5	8	3.3	3.5	3.2	2.6
D02	TKY	EN	M	21	M	1	143.8	10.1	5	8	3.3	3.5	3.2	2.6
D02	TKY	EN	M	21	F	1	153.1	8.9	5	8	3.3	3.5	3.2	2.6
D02	TKY	EN	M	21	M	0	140.6	8.7	5	8	3.3	3.5	3.2	2.6
D02	TKY	EN	M	21	F	0	146.4	8.5	5	8	3.3	3.5	3.2	2.6
D02	TKY	JP	M	21	M	1	129.5	9.6	5	8	3.3	3.5	3.2	2.6
D02	TKY	JP	M	21	F	1	134.5	9.3	5	8	3.3	3.5	3.2	2.6
D02	TKY	JP	M	21	M	0	125.4	7.5	5	8	3.3	3.5	3.2	2.6
D02	TKY	JP	M	21	F	0	124.4	8.9	5	8	3.3	3.5	3.2	2.6
D02	TKY	JP	M	21	M	1	128.3	9.9	5	8	3.3	3.5	3.2	2.6
D02	TKY	JP	M	21	F	1	127.4	9.4	5	8	3.3	3.5	3.2	2.6
D02	TKY	JP	M	21	M	0	133	10.2	5	8	3.3	3.5	3.2	2.6
D02	TKY	JP	M	21	F	0	120.3	7.7	5	8	3.3	3.5	3.2	2.6
D02	TKY	JP	M	21	M	1	124.6	5.3	5	8	3.3	3.5	3.2	2.6
D02	TKY	JP	M	21	F	1	129.1	6.4	5	8	3.3	3.5	3.2	2.6
D02	TKY	JP	M	21	M	0	130.3	8.3	5	8	3.3	3.5	3.2	2.6
D02	TKY	JP	M	21	F	0	119.6	8.5	5	8	3.3	3.5	3.2	2.6
D02	TKY	JP	M	21	M	1	149.3	8.8	5	8	3.3	3.5	3.2	2.6
D02	TKY	JP	M	21	F	1	124.1	7	5	8	3.3	3.5	3.2	2.6
D02	TKY	JP	M	21	M	0	124.8	10	5	8	3.3	3.5	3.2	2.6
D02	TKY	JP	M	21	F	0	120.6	8.9	5	8	3.3	3.5	3.2	2.6
D03	TKY	EN	F	19	M	1	220.3	6.8	6	7	4.2	3.6	3.7	3.1
D03	TKY	EN	F	19	F	1	222.2	8.8	6	7	4.2	3.6	3.7	3.1
D03	TKY	EN	F	19	M	0	236.9	9.2	6	7	4.2	3.6	3.7	3.1
D03	TKY	EN	F	19	F	0	247.4	9.4	6	7	4.2	3.6	3.7	3.1
D03	TKY	EN	F	19	M	1	235.9	6.8	6	7	4.2	3.6	3.7	3.1
D03	TKY	EN	F	19	F	1	235.8	6.8	6	7	4.2	3.6	3.7	3.1
D03	TKY	EN	F	19	M	0	240.1	6.7	6	7	4.2	3.6	3.7	3.1
D03	TKY	EN	F	19	F	0	260.9	9.3	6	7	4.2	3.6	3.7	3.1
D03	TKY	EN	F	19	M	1	213.1	5.2	6	7	4.2	3.6	3.7	3.1
D03	TKY	EN	F	19	F	1	217.2	7.1	6	7	4.2	3.6	3.7	3.1
D03	TKY	EN	F	19	M	0	230.3	5.7	6	7	4.2	3.6	3.7	3.1
D03	TKY	EN	F	19	F	0	222.6	5.2	6	7	4.2	3.6	3.7	3.1
D03	TKY	EN	F	19	M	1	221.9	7.3	6	7	4.2	3.6	3.7	3.1
D03	TKY	EN	F	19	F	1	255.8	6.7	6	7	4.2	3.6	3.7	3.1
D03	TKY	EN	F	19	M	0	258.4	7.5	6	7	4.2	3.6	3.7	3.1
D03	TKY	EN	F	19	F	0	254.2	9.7	6	7	4.2	3.6	3.7	3.1
D03	TKY	JP	F	19	M	1	205.3	8.1	6	7	4.2	3.6	3.7	3.1
D03	TKY	JP	F	19	F	1	212	8.5	6	7	4.2	3.6	3.7	3.1
D03	TKY	JP	F	19	M	0	199.5	7.8	6	7	4.2	3.6	3.7	3.1
D03	TKY	JP	F	19	F	0	226.3	7.2	6	7	4.2	3.6	3.7	3.1
D03	TKY	JP	F	19	M	1	209	9.4	6	7	4.2	3.6	3.7	3.1
D03	TKY	JP	F	19	F	1	214	8.3	6	7	4.2	3.6	3.7	3.1
D03	TKY	JP	F	19	M	0	215.7	8.9	6	7	4.2	3.6	3.7	3.1
D03	TKY	JP	F	19	F	0	214.3	9	6	7	4.2	3.6	3.7	3.1
D03	TKY	JP	F	19	M	1	198.2	7.8	6	7	4.2	3.6	3.7	3.1
D03	TKY	JP	F	19	F	1	201.5	7.4	6	7	4.2	3.6	3.7	3.1
D03	TKY	JP	F	19	M	0	204	6.3	6	7	4.2	3.6	3.7	3.1
D03	TKY	JP	F	19	F	0	217.8	7.4	6	7	4.2	3.6	3.7	3.1
D03	TKY	JP	F	19	M	1	229.2	8.8	6	7	4.2	3.6	3.7	3.1
D03	TKY	JP	F	19	F	1	192.5	5.3	6	7	4.2	3.6	3.7	3.1
D03	TKY	JP	F	19	M	0	196.7	6.5	6	7	4.2	3.6	3.7	3.1
D03	TKY	JP	F	19	F	0	201.4	9.2	6	7	4.2	3.6	3.7	3.1
D04	TKY	EN	M	20	M	1	112.8	8.3	5	9	5.7	5.9	5.3	3.6
D04	TKY	EN	M	20	F	1	123.8	11.6	5	9	5.7	5.9	5.3	3.6
D04	TKY	EN	M	20	M	0	118.7	12.1	5	9	5.7	5.9	5.3	3.6
D04	TKY	EN	M	20	F	0	114.8	10.7	5	9	5.7	5.9	5.3	3.6
D04	TKY	EN	M	20	M	1	129.3	7	5	9	5.7	5.9	5.3	3.6
D04	TKY	EN	M	20	F	1	120.1	7.9	5	9	5.7	5.9	5.3	3.6
D04	TKY	EN	M	20	M	0	127.4	7.3	5	9	5.7	5.9	5.3	3.6
D04	TKY	EN	M	20	F	0	133.1	6.9	5	9	5.7	5.9	5.3	3.6
D04	TKY	EN	M	20	M	1	113.5	7.1	5	9	5.7	5.9	5.3	3.6
D04	TKY	EN	M	20	F	1	111.3	8	5	9	5.7	5.9	5.3	3.6
D04	TKY	EN	M	20	M	0	112.4	4.1	5	9	5.7	5.9	5.3	3.6
D04	TKY	EN	M	20	F	0	115.1	7.8	5	9	5.7	5.9	5.3	3.6
D04	TKY	EN	M	20	M	1	121.9	10.7	5	9	5.7	5.9	5.3	3.6
D04	TKY	EN	M	20	F	1	136.2	13.5	5	9	5.7	5.9	5.3	3.6
D04	TKY	EN	M	20	M	0	132.8	12.1	5	9	5.7	5.9	5.3	3.6
D04	TKY	EN	M	20	F	0	144.7	10.5	5	9	5.7	5.9	5.3	3.6
D04	TKY	JP	M	20	M	1	111.7	8.5	5	9	5.7	5.9	5.3	3.6
D04	TKY	JP	M	20	F	1	125	13.8	5	9	5.7	5.9	5.3	3.6
D04	TKY	JP	M	20	M	0	114.3	10.9	5	9	5.7	5.9	5.3	3.6
D04	TKY	JP	M	20	F	0	117.2	10	5	9	5.7	5.9	5.3	3.6
D04	TKY	JP	M	20	M	1	116.5	12	5	9	5.7	5.9	5.3	3.6
D04	TKY	JP	M	20	F	1	132.6	9.6	5	9	5.7	5.9	5.3	3.6
D04	TKY	JP	M	20	M	0	138.4	11.1	5	9	5.7	5.9	5.3	3.6
D04	TKY	JP	M	20	F	0	134.2	13.3	5	9	5.7	5.9	5.3	3.6
D04	TKY	JP	M	20	M	1	114.4	9	5	9	5.7	5.9	5.3	3.6
D04	TKY	JP	M	20	F	1	122.5	10.3	5	9	5.7	5.9	5.3	3.6
D04	TKY	JP	M	20	M	0	115.5	7.3	5	9	5.7	5.9	5.3	3.6
D04	TKY	JP	M	20	F	0	119.9	10.6	5	9	5.7	5.9	5.3	3.6
D04	TKY	JP	M	20	M	1	131.8	9.5	5	9	5.7	5.9	5.3	3.6
D04	TKY	JP	M	20	F	1	106.9	8.5	5	9	5.7	5.9	5.3	3.6
D04	TKY	JP	M	20	M	0	107.4	9.7	5	9	5.7	5.9	5.3	3.6
D04	TKY	JP	M	20	F	0	111.8	12.1	5	9	5.7	5.9	5.3	3.6
D05	TKY	EN	F	24	M	1	193	3.6	13	5	3.375	3.4	3.7	3.375
D05	TKY	EN	F	24	F	1	203.4	6.7	13	5	3.375	3.4	3.7	3.375
D05	TKY	EN	F	24	M	0	197.7	4	13	5	3.375	3.4	3.7	3.375
D05	TKY	EN	F	24	F	0	198.9	2.8	13	5	3.375	3.4	3.7	3.375
D05	TKY	EN	F	24	M	1	201.7	3.8	13	5	3.375	3.4	3.7	3.375
D05	TKY	EN	F	24	F	1	199.4	3.9	13	5	3.375	3.4	3.7	3.375
D05	TKY	EN	F	24	M	0	200.3	3.7	13	5	3.375	3.4	3.7	3.375
D05	TKY	EN	F	24	F	0	214.6	5.3	13	5	3.375	3.4	3.7	3.375
D05	TKY	EN	F	24	M	1	207.9	4.5	13	5	3.375	3.4	3.7	3.375
D05	TKY	EN	F	24	F	1	199	4.2	13	5	3.375	3.4	3.7	3.375
D05	TKY	EN	F	24	M	0	199	2.8	13	5	3.375	3.4	3.7	3.375
D05	TKY	EN	F	24	F	0	199	4.7	13	5	3.375	3.4	3.7	3.375
D05	TKY	EN	F	24	M	1	200.1	4	13	5	3.375	3.4	3.7	3.375
D05	TKY	EN	F	24	F	1	199.8	3.8	13	5	3.375	3.4	3.7	3.375
D05	TKY	EN	F	24	M	0	192	4.6	13	5	3.375	3.4	3.7	3.375
D05	TKY	EN	F	24	F	0	210.4	4.9	13	5	3.375	3.4	3.7	3.375
D05	TKY	JP	F	24	M	1	209	6.9	13	5	3.375	3.4	3.7	3.375
D05	TKY	JP	F	24	F	1	204.8	6.1	13	5	3.375	3.4	3.7	3.375
D05	TKY	JP	F	24	M	0	199.2	6.4	13	5	3.375	3.4	3.7	3.375
D05	TKY	JP	F	24	F	0	201.5	5.7	13	5	3.375	3.4	3.7	3.375
D05	TKY	JP	F	24	M	1	212.1	7.1	13	5	3.375	3.4	3.7	3.375
D05	TKY	JP	F	24	F	1	214.1	6.7	13	5	3.375	3.4	3.7	3.375
D05	TKY	JP	F	24	M	0	211	5.3	13	5	3.375	3.4	3.7	3.375
D05	TKY	JP	F	24	F	0	208.8	6.2	13	5	3.375	3.4	3.7	3.375
D05	TKY	JP	F	24	M	1	212.8	5.9	13	5	3.375	3.4	3.7	3.375
D05	TKY	JP	F	24	F	1	204.9	5.9	13	5	3.375	3.4	3.7	3.375
D05	TKY	JP	F	24	M	0	211.9	5.3	13	5	3.375	3.4	3.7	3.375
D05	TKY	JP	F	24	F	0	212.5	6.2	13	5	3.375	3.4	3.7	3.375
D05	TKY	JP	F	24	M	1	224.2	6.4	13	5	3.375	3.4	3.7	3.375
D05	TKY	JP	F	24	F	1	208.3	3.5	13	5	3.375	3.4	3.7	3.375
D05	TKY	JP	F	24	M	0	207.8	7.6	13	5	3.375	3.4	3.7	3.375
D05	TKY	JP	F	24	F	0	204	9.1	13	5	3.375	3.4	3.7	3.375
D06	TKY	EN	M	29	M	1	130.7	6.4	13	9	4.7	4.125	4.125	3
D06	TKY	EN	M	29	F	1	136.1	5.6	13	9	4.7	4.125	4.125	3
D06	TKY	EN	M	29	M	0	161.1	11	13	9	4.7	4.125	4.125	3
D06	TKY	EN	M	29	F	0	131.2	6.6	13	9	4.7	4.125	4.125	3
D06	TKY	EN	M	29	M	1	134.9	6.3	13	9	4.7	4.125	4.125	3
D06	TKY	EN	M	29	F	1	130.1	2.7	13	9	4.7	4.125	4.125	3
D06	TKY	EN	M	29	M	0	128.9	4.3	13	9	4.7	4.125	4.125	3
D06	TKY	EN	M	29	F	0	142.4	4.8	13	9	4.7	4.125	4.125	3
D06	TKY	EN	M	29	M	1	128.1	6.2	13	9	4.7	4.125	4.125	3
D06	TKY	EN	M	29	F	1	126.1	5.7	13	9	4.7	4.125	4.125	3
D06	TKY	EN	M	29	M	0	131.1	4.8	13	9	4.7	4.125	4.125	3
D06	TKY	EN	M	29	F	0	130.4	4.2	13	9	4.7	4.125	4.125	3
D06	TKY	EN	M	29	M	1	149.1	10.4	13	9	4.7	4.125	4.125	3
D06	TKY	EN	M	29	F	1	155.4	8.9	13	9	4.7	4.125	4.125	3
D06	TKY	EN	M	29	M	0	125.4	2.1	13	9	4.7	4.125	4.125	3
D06	TKY	EN	M	29	F	0	149.1	4.5	13	9	4.7	4.125	4.125	3
D06	TKY	JP	M	29	M	1	136	8.6	13	9	4.7	4.125	4.125	3
D06	TKY	JP	M	29	F	1	133.9	9.5	13	9	4.7	4.125	4.125	3
D06	TKY	JP	M	29	M	0	117	8.1	13	9	4.7	4.125	4.125	3
D06	TKY	JP	M	29	F	0	130.2	8.3	13	9	4.7	4.125	4.125	3
D06	TKY	JP	M	29	M	1	130.6	9.8	13	9	4.7	4.125	4.125	3
D06	TKY	JP	M	29	F	1	127.3	6.4	13	9	4.7	4.125	4.125	3
D06	TKY	JP	M	29	M	0	129.3	8.8	13	9	4.7	4.125	4.125	3
D06	TKY	JP	M	29	F	0	135.6	9.9	13	9	4.7	4.125	4.125	3
D06	TKY	JP	M	29	M	1	127.6	10.2	13	9	4.7	4.125	4.125	3
D06	TKY	JP	M	29	F	1	128.6	9.1	13	9	4.7	4.125	4.125	3
D06	TKY	JP	M	29	M	0	135.2	4.8	13	9	4.7	4.125	4.125	3
D06	TKY	JP	M	29	F	0	128.7	6	13	9	4.7	4.125	4.125	3
D06	TKY	JP	M	29	M	1	148.8	4.7	13	9	4.7	4.125	4.125	3
D06	TKY	JP	M	29	F	1	135.1	9.5	13	9	4.7	4.125	4.125	3
D06	TKY	JP	M	29	M	0	116	8.9	13	9	4.7	4.125	4.125	3
D06	TKY	JP	M	29	F	0	129.9	9.2	13	9	4.7	4.125	4.125	3
D07	TKY	EN	F	19	M	1	214.6	4.3	5	8	4.5	4.5	1.6	2
D07	TKY	EN	F	19	F	1	226.9	6.6	5	8	4.5	4.5	1.6	2
D07	TKY	EN	F	19	M	0	214.2	7.6	5	8	4.5	4.5	1.6	2
D07	TKY	EN	F	19	F	0	224.6	7.7	5	8	4.5	4.5	1.6	2
D07	TKY	EN	F	19	M	1	262.3	8	5	8	4.5	4.5	1.6	2
D07	TKY	EN	F	19	F	1	237.5	6.3	5	8	4.5	4.5	1.6	2
D07	TKY	EN	F	19	M	0	218	4.8	5	8	4.5	4.5	1.6	2
D07	TKY	EN	F	19	F	0	235.5	4.7	5	8	4.5	4.5	1.6	2
D07	TKY	EN	F	19	M	1	224.1	7.9	5	8	4.5	4.5	1.6	2
D07	TKY	EN	F	19	F	1	247.9	8.3	5	8	4.5	4.5	1.6	2
D07	TKY	EN	F	19	M	0	198.9	3.7	5	8	4.5	4.5	1.6	2
D07	TKY	EN	F	19	F	0	228.3	4.9	5	8	4.5	4.5	1.6	2
D07	TKY	EN	F	19	M	1	248.1	11.8	5	8	4.5	4.5	1.6	2
D07	TKY	EN	F	19	F	1	273.5	13.5	5	8	4.5	4.5	1.6	2
D07	TKY	EN	F	19	M	0	282.5	12.2	5	8	4.5	4.5	1.6	2
D07	TKY	EN	F	19	F	0	259.5	12.9	5	8	4.5	4.5	1.6	2
D07	TKY	JP	F	19	M	1	214	6.6	5	8	4.5	4.5	1.6	2
D07	TKY	JP	F	19	F	1	214.8	5.8	5	8	4.5	4.5	1.6	2
D07	TKY	JP	F	19	M	0	221.7	7.1	5	8	4.5	4.5	1.6	2
D07	TKY	JP	F	19	F	0	226.6	9.2	5	8	4.5	4.5	1.6	2
D07	TKY	JP	F	19	M	1	217.9	6.3	5	8	4.5	4.5	1.6	2
D07	TKY	JP	F	19	F	1	225.6	7	5	8	4.5	4.5	1.6	2
D07	TKY	JP	F	19	M	0	223.8	6.4	5	8	4.5	4.5	1.6	2
D07	TKY	JP	F	19	F	0	241.4	7.8	5	8	4.5	4.5	1.6	2
D07	TKY	JP	F	19	M	1	228.1	6.1	5	8	4.5	4.5	1.6	2
D07	TKY	JP	F	19	F	1	233.3	6.8	5	8	4.5	4.5	1.6	2
D07	TKY	JP	F	19	M	0	235	6.4	5	8	4.5	4.5	1.6	2
D07	TKY	JP	F	19	F	0	233.1	6.4	5	8	4.5	4.5	1.6	2
D07	TKY	JP	F	19	M	1	230	7	5	8	4.5	4.5	1.6	2
D07	TKY	JP	F	19	F	1	212.6	8.4	5	8	4.5	4.5	1.6	2
D07	TKY	JP	F	19	M	0	220.4	8.9	5	8	4.5	4.5	1.6	2
D07	TKY	JP	F	19	F	0	224.4	7.8	5	8	4.5	4.5	1.6	2
D08	TKY	EN	M	19	M	1	117.2	7.9	10	4	2.875	2.5	5.2	4.5
D08	TKY	EN	M	19	F	1	115.3	7	10	4	2.875	2.5	5.2	4.5
D08	TKY	EN	M	19	M	0	117.1	6.9	10	4	2.875	2.5	5.2	4.5
D08	TKY	EN	M	19	F	0	106.1	6.5	10	4	2.875	2.5	5.2	4.5
D08	TKY	EN	M	19	M	1	127.3	10.7	10	4	2.875	2.5	5.2	4.5
D08	TKY	EN	M	19	F	1	107.3	3.3	10	4	2.875	2.5	5.2	4.5
D08	TKY	EN	M	19	M	0	103.6	8.3	10	4	2.875	2.5	5.2	4.5
D08	TKY	EN	M	19	F	0	107.8	3.1	10	4	2.875	2.5	5.2	4.5
D08	TKY	EN	M	19	M	1	116.4	6.1	10	4	2.875	2.5	5.2	4.5
D08	TKY	EN	M	19	F	1	96.8	4.2	10	4	2.875	2.5	5.2	4.5
D08	TKY	EN	M	19	M	0	96.2	4.7	10	4	2.875	2.5	5.2	4.5
D08	TKY	EN	M	19	F	0	106.5	5.2	10	4	2.875	2.5	5.2	4.5
D08	TKY	EN	M	19	M	1	110.9	7.7	10	4	2.875	2.5	5.2	4.5
D08	TKY	EN	M	19	F	1	112.2	10.1	10	4	2.875	2.5	5.2	4.5
D08	TKY	EN	M	19	M	0	136.6	9.9	10	4	2.875	2.5	5.2	4.5
D08	TKY	EN	M	19	F	0	103.4	7.1	10	4	2.875	2.5	5.2	4.5
D08	TKY	JP	M	19	M	1	101.5	7.2	10	4	2.875	2.5	5.2	4.5
D08	TKY	JP	M	19	F	1	109.6	10.1	10	4	2.875	2.5	5.2	4.5
D08	TKY	JP	M	19	M	0	111	8.2	10	4	2.875	2.5	5.2	4.5
D08	TKY	JP	M	19	F	0	106	7.5	10	4	2.875	2.5	5.2	4.5
D08	TKY	JP	M	19	M	1	105	7.9	10	4	2.875	2.5	5.2	4.5
D08	TKY	JP	M	19	F	1	117.5	7.6	10	4	2.875	2.5	5.2	4.5
D08	TKY	JP	M	19	M	0	109.9	8.9	10	4	2.875	2.5	5.2	4.5
D08	TKY	JP	M	19	F	0	118.3	8.7	10	4	2.875	2.5	5.2	4.5
D08	TKY	JP	M	19	M	1	105.7	10.3	10	4	2.875	2.5	5.2	4.5
D08	TKY	JP	M	19	F	1	104.9	7.2	10	4	2.875	2.5	5.2	4.5
D08	TKY	JP	M	19	M	0	109.7	6.6	10	4	2.875	2.5	5.2	4.5
D08	TKY	JP	M	19	F	0	109.9	8.9	10	4	2.875	2.5	5.2	4.5
D08	TKY	JP	M	19	M	1	132.4	8.4	10	4	2.875	2.5	5.2	4.5
D08	TKY	JP	M	19	F	1	93.5	5.5	10	4	2.875	2.5	5.2	4.5
D08	TKY	JP	M	19	M	0	104.7	8.8	10	4	2.875	2.5	5.2	4.5
D08	TKY	JP	M	19	F	0	104.3	10.6	10	4	2.875	2.5	5.2	4.5
D09	TKY	EN	F	18	M	1	238	6.9	5	5	3.4	4.2	5.2	4.9
D09	TKY	EN	F	18	F	1	248.8	7.2	5	5	3.4	4.2	5.2	4.9
D09	TKY	EN	F	18	M	0	251.3	7	5	5	3.4	4.2	5.2	4.9
D09	TKY	EN	F	18	F	0	230.3	2.2	5	5	3.4	4.2	5.2	4.9
D09	TKY	EN	F	18	M	1	266.9	8.6	5	5	3.4	4.2	5.2	4.9
D09	TKY	EN	F	18	F	1	247.7	5.1	5	5	3.4	4.2	5.2	4.9
D09	TKY	EN	F	18	M	0	233.8	5.8	5	5	3.4	4.2	5.2	4.9
D09	TKY	EN	F	18	F	0	249.9	5.5	5	5	3.4	4.2	5.2	4.9
D09	TKY	EN	F	18	M	1	227.8	4	5	5	3.4	4.2	5.2	4.9
D09	TKY	EN	F	18	F	1	227.1	4.5	5	5	3.4	4.2	5.2	4.9
D09	TKY	EN	F	18	M	0	227.1	2.9	5	5	3.4	4.2	5.2	4.9
D09	TKY	EN	F	18	F	0	216.1	3	5	5	3.4	4.2	5.2	4.9
D09	TKY	EN	F	18	M	1	241.1	5.3	5	5	3.4	4.2	5.2	4.9
D09	TKY	EN	F	18	F	1	244.1	7.2	5	5	3.4	4.2	5.2	4.9
D09	TKY	EN	F	18	M	0	244.4	4.7	5	5	3.4	4.2	5.2	4.9
D09	TKY	EN	F	18	F	0	262	4.8	5	5	3.4	4.2	5.2	4.9
D09	TKY	JP	F	18	M	1	238.3	8	5	5	3.4	4.2	5.2	4.9
D09	TKY	JP	F	18	F	1	241.7	10.1	5	5	3.4	4.2	5.2	4.9
D09	TKY	JP	F	18	M	0	232.7	9.8	5	5	3.4	4.2	5.2	4.9
D09	TKY	JP	F	18	F	0	236.5	9.8	5	5	3.4	4.2	5.2	4.9
D09	TKY	JP	F	18	M	1	257.7	5.7	5	5	3.4	4.2	5.2	4.9
D09	TKY	JP	F	18	F	1	251.3	7.8	5	5	3.4	4.2	5.2	4.9
D09	TKY	JP	F	18	M	0	257.5	6.2	5	5	3.4	4.2	5.2	4.9
D09	TKY	JP	F	18	F	0	237.1	6.2	5	5	3.4	4.2	5.2	4.9
D09	TKY	JP	F	18	M	1	261.9	8.6	5	5	3.4	4.2	5.2	4.9
D09	TKY	JP	F	18	F	1	234.2	6.6	5	5	3.4	4.2	5.2	4.9
D09	TKY	JP	F	18	M	0	237.8	6.5	5	5	3.4	4.2	5.2	4.9
D09	TKY	JP	F	18	F	0	238.4	4.5	5	5	3.4	4.2	5.2	4.9
D09	TKY	JP	F	18	M	1	260.5	6.7	5	5	3.4	4.2	5.2	4.9
D09	TKY	JP	F	18	F	1	229.8	5.9	5	5	3.4	4.2	5.2	4.9
D09	TKY	JP	F	18	M	0	231.3	10.7	5	5	3.4	4.2	5.2	4.9
D09	TKY	JP	F	18	F	0	229	10.6	5	5	3.4	4.2	5.2	4.9
D10	TKY	EN	M	25	M	1	116.9	7	12	7	4.7	4.7	4	2.3
D10	TKY	EN	M	25	F	1	122.4	5.2	12	7	4.7	4.7	4	2.3
D10	TKY	EN	M	25	M	0	115.4	5.9	12	7	4.7	4.7	4	2.3
D10	TKY	EN	M	25	F	0	113.1	4.5	12	7	4.7	4.7	4	2.3
D10	TKY	EN	M	25	M	1	115.3	5.5	12	7	4.7	4.7	4	2.3
D10	TKY	EN	M	25	F	1	113.6	5.7	12	7	4.7	4.7	4	2.3
D10	TKY	EN	M	25	M	0	116.8	5.8	12	7	4.7	4.7	4	2.3
D10	TKY	EN	M	25	F	0	118.1	6	12	7	4.7	4.7	4	2.3
D10	TKY	EN	M	25	M	1	116.2	4.2	12	7	4.7	4.7	4	2.3
D10	TKY	EN	M	25	F	1	114.2	6.2	12	7	4.7	4.7	4	2.3
D10	TKY	EN	M	25	M	0	107.9	5.9	12	7	4.7	4.7	4	2.3
D10	TKY	EN	M	25	F	0	115.2	3.1	12	7	4.7	4.7	4	2.3
D10	TKY	EN	M	25	M	1	122.4	4.2	12	7	4.7	4.7	4	2.3
D10	TKY	EN	M	25	F	1	121.1	5.7	12	7	4.7	4.7	4	2.3
D10	TKY	EN	M	25	M	0	118.7	7.1	12	7	4.7	4.7	4	2.3
D10	TKY	EN	M	25	F	0	131.3	6.1	12	7	4.7	4.7	4	2.3
D10	TKY	JP	M	25	M	1	109	9.4	12	7	4.7	4.7	4	2.3
D10	TKY	JP	M	25	F	1	107.8	8.8	12	7	4.7	4.7	4	2.3
D10	TKY	JP	M	25	M	0	103.8	6.1	12	7	4.7	4.7	4	2.3
D10	TKY	JP	M	25	F	0	109.5	8.7	12	7	4.7	4.7	4	2.3
D10	TKY	JP	M	25	M	1	112.8	9.4	12	7	4.7	4.7	4	2.3
D10	TKY	JP	M	25	F	1	115	8.2	12	7	4.7	4.7	4	2.3
D10	TKY	JP	M	25	M	0	106.3	5.8	12	7	4.7	4.7	4	2.3
D10	TKY	JP	M	25	F	0	115.7	9.5	12	7	4.7	4.7	4	2.3
D10	TKY	JP	M	25	M	1	104.7	6.4	12	7	4.7	4.7	4	2.3
D10	TKY	JP	M	25	F	1	102.2	7.1	12	7	4.7	4.7	4	2.3
D10	TKY	JP	M	25	M	0	106.4	5.6	12	7	4.7	4.7	4	2.3
D10	TKY	JP	M	25	F	0	100	7.6	12	7	4.7	4.7	4	2.3
D10	TKY	JP	M	25	M	1	113.5	7.8	12	7	4.7	4.7	4	2.3
D10	TKY	JP	M	25	F	1	104	8	12	7	4.7	4.7	4	2.3
D10	TKY	JP	M	25	M	0	104.4	6.1	12	7	4.7	4.7	4	2.3
D10	TKY	JP	M	25	F	0	102.4	8.4	12	7	4.7	4.7	4	2.3
D11	TKY	EN	F	21	M	1	207.8	6.6	3	9	5.8	4.5	6.6	6.4
D11	TKY	EN	F	21	F	1	203.6	7.1	3	9	5.8	4.5	6.6	6.4
D11	TKY	EN	F	21	M	0	201.4	4.3	3	9	5.8	4.5	6.6	6.4
D11	TKY	EN	F	21	F	0	199.8	4.9	3	9	5.8	4.5	6.6	6.4
D11	TKY	EN	F	21	M	1	220.6	7.8	3	9	5.8	4.5	6.6	6.4
D11	TKY	EN	F	21	F	1	213	5.5	3	9	5.8	4.5	6.6	6.4
D11	TKY	EN	F	21	M	0	214	7.4	3	9	5.8	4.5	6.6	6.4
D11	TKY	EN	F	21	F	0	231.4	7.7	3	9	5.8	4.5	6.6	6.4
D11	TKY	EN	F	21	M	1	208.3	7.2	3	9	5.8	4.5	6.6	6.4
D11	TKY	EN	F	21	F	1	210.7	9.1	3	9	5.8	4.5	6.6	6.4
D11	TKY	EN	F	21	M	0	224.3	7.4	3	9	5.8	4.5	6.6	6.4
D11	TKY	EN	F	21	F	0	209.7	8.5	3	9	5.8	4.5	6.6	6.4
D11	TKY	EN	F	21	M	1	207.4	8.8	3	9	5.8	4.5	6.6	6.4
D11	TKY	EN	F	21	F	1	218.3	7.1	3	9	5.8	4.5	6.6	6.4
D11	TKY	EN	F	21	M	0	216.5	8.9	3	9	5.8	4.5	6.6	6.4
D11	TKY	EN	F	21	F	0	218.2	8.3	3	9	5.8	4.5	6.6	6.4
D11	TKY	JP	F	21	M	1	185.4	6	3	9	5.8	4.5	6.6	6.4
D11	TKY	JP	F	21	F	1	194.4	7.8	3	9	5.8	4.5	6.6	6.4
D11	TKY	JP	F	21	M	0	182.7	7.3	3	9	5.8	4.5	6.6	6.4
D11	TKY	JP	F	21	F	0	186.6	7.9	3	9	5.8	4.5	6.6	6.4
D11	TKY	JP	F	21	M	1	198.7	8.5	3	9	5.8	4.5	6.6	6.4
D11	TKY	JP	F	21	F	1	200.1	8.8	3	9	5.8	4.5	6.6	6.4
D11	TKY	JP	F	21	M	0	196.6	10.5	3	9	5.8	4.5	6.6	6.4
D11	TKY	JP	F	21	F	0	203.5	9.5	3	9	5.8	4.5	6.6	6.4
D11	TKY	JP	F	21	M	1	193.4	8.6	3	9	5.8	4.5	6.6	6.4
D11	TKY	JP	F	21	F	1	198.7	8.5	3	9	5.8	4.5	6.6	6.4
D11	TKY	JP	F	21	M	0	204.3	8.4	3	9	5.8	4.5	6.6	6.4
D11	TKY	JP	F	21	F	0	194.5	7	3	9	5.8	4.5	6.6	6.4
D11	TKY	JP	F	21	M	1	213.6	9.1	3	9	5.8	4.5	6.6	6.4
D11	TKY	JP	F	21	F	1	179.2	6	3	9	5.8	4.5	6.6	6.4
D11	TKY	JP	F	21	M	0	186.3	9.1	3	9	5.8	4.5	6.6	6.4
D11	TKY	JP	F	21	F	0	189.5	8.7	3	9	5.8	4.5	6.6	6.4
D13	TKY	EN	F	26	M	1	233.5	4.6	9	7	4.3	3.8	3.7	3.25
D13	TKY	EN	F	26	F	1	226.7	4.2	9	7	4.3	3.8	3.7	3.25
D13	TKY	EN	F	26	M	0	229.2	6.9	9	7	4.3	3.8	3.7	3.25
D13	TKY	EN	F	26	F	0	217.9	4.1	9	7	4.3	3.8	3.7	3.25
D13	TKY	EN	F	26	M	1	233.7	2.5	9	7	4.3	3.8	3.7	3.25
D13	TKY	EN	F	26	F	1	226.4	3.4	9	7	4.3	3.8	3.7	3.25
D13	TKY	EN	F	26	M	0	240.3	3	9	7	4.3	3.8	3.7	3.25
D13	TKY	EN	F	26	F	0	234.6	2.8	9	7	4.3	3.8	3.7	3.25
D13	TKY	EN	F	26	M	1	213.9	3.5	9	7	4.3	3.8	3.7	3.25
D13	TKY	EN	F	26	F	1	216.7	3.2	9	7	4.3	3.8	3.7	3.25
D13	TKY	EN	F	26	M	0	227.1	3.7	9	7	4.3	3.8	3.7	3.25
D13	TKY	EN	F	26	F	0	230	3.3	9	7	4.3	3.8	3.7	3.25
D13	TKY	EN	F	26	M	1	229.4	5.1	9	7	4.3	3.8	3.7	3.25
D13	TKY	EN	F	26	F	1	244.3	4.8	9	7	4.3	3.8	3.7	3.25
D13	TKY	EN	F	26	M	0	222.1	4.6	9	7	4.3	3.8	3.7	3.25
D13	TKY	EN	F	26	F	0	225.4	4.9	9	7	4.3	3.8	3.7	3.25
D13	TKY	JP	F	26	M	1	220.4	6.1	9	7	4.3	3.8	3.7	3.25
D13	TKY	JP	F	26	F	1	218.6	7.7	9	7	4.3	3.8	3.7	3.25
D13	TKY	JP	F	26	M	0	216.6	5.6	9	7	4.3	3.8	3.7	3.25
D13	TKY	JP	F	26	F	0	222.4	5.6	9	7	4.3	3.8	3.7	3.25
D13	TKY	JP	F	26	M	1	216.2	6.7	9	7	4.3	3.8	3.7	3.25
D13	TKY	JP	F	26	F	1	231.6	4.8	9	7	4.3	3.8	3.7	3.25
D13	TKY	JP	F	26	M	0	219.8	6.3	9	7	4.3	3.8	3.7	3.25
D13	TKY	JP	F	26	F	0	227.7	4.9	9	7	4.3	3.8	3.7	3.25
D13	TKY	JP	F	26	M	1	218.1	4	9	7	4.3	3.8	3.7	3.25
D13	TKY	JP	F	26	F	1	217.1	4.2	9	7	4.3	3.8	3.7	3.25
D13	TKY	JP	F	26	M	0	219.8	6.3	9	7	4.3	3.8	3.7	3.25
D13	TKY	JP	F	26	F	0	218.4	5.4	9	7	4.3	3.8	3.7	3.25
D13	TKY	JP	F	26	M	1	224.1	4.7	9	7	4.3	3.8	3.7	3.25
D13	TKY	JP	F	26	F	1	209.1	5.6	9	7	4.3	3.8	3.7	3.25
D13	TKY	JP	F	26	M	0	214.2	5.4	9	7	4.3	3.8	3.7	3.25
D13	TKY	JP	F	26	F	0	212.2	5.6	9	7	4.3	3.8	3.7	3.25
D15	TKY	EN	F	20	M	1	223.9	6.8	11	7	4.8	4.2	4.6	4.4
D15	TKY	EN	F	20	F	1	222.2	4.3	11	7	4.8	4.2	4.6	4.4
D15	TKY	EN	F	20	M	0	212.7	8.2	11	7	4.8	4.2	4.6	4.4
D15	TKY	EN	F	20	F	0	218.9	4.4	11	7	4.8	4.2	4.6	4.4
D15	TKY	EN	F	20	M	1	212.5	3.7	11	7	4.8	4.2	4.6	4.4
D15	TKY	EN	F	20	F	1	225.1	4.1	11	7	4.8	4.2	4.6	4.4
D15	TKY	EN	F	20	M	0	210	3	11	7	4.8	4.2	4.6	4.4
D15	TKY	EN	F	20	F	0	225.5	4.3	11	7	4.8	4.2	4.6	4.4
D15	TKY	EN	F	20	M	1	222.9	5.8	11	7	4.8	4.2	4.6	4.4
D15	TKY	EN	F	20	F	1	215.4	8	11	7	4.8	4.2	4.6	4.4
D15	TKY	EN	F	20	M	0	205.6	4	11	7	4.8	4.2	4.6	4.4
D15	TKY	EN	F	20	F	0	223.5	7	11	7	4.8	4.2	4.6	4.4
D15	TKY	EN	F	20	M	1	228	4.2	11	7	4.8	4.2	4.6	4.4
D15	TKY	EN	F	20	F	1	219.9	6.2	11	7	4.8	4.2	4.6	4.4
D15	TKY	EN	F	20	M	0	228	5.2	11	7	4.8	4.2	4.6	4.4
D15	TKY	EN	F	20	F	0	231.5	8.3	11	7	4.8	4.2	4.6	4.4
D15	TKY	JP	F	20	M	1	211.9	6.6	11	7	4.8	4.2	4.6	4.4
D15	TKY	JP	F	20	F	1	205.1	5.9	11	7	4.8	4.2	4.6	4.4
D15	TKY	JP	F	20	M	0	212.2	6.1	11	7	4.8	4.2	4.6	4.4
D15	TKY	JP	F	20	F	0	216.6	7.2	11	7	4.8	4.2	4.6	4.4
D15	TKY	JP	F	20	M	1	207.1	5.2	11	7	4.8	4.2	4.6	4.4
D15	TKY	JP	F	20	F	1	213.9	4.5	11	7	4.8	4.2	4.6	4.4
D15	TKY	JP	F	20	M	0	227.5	6.2	11	7	4.8	4.2	4.6	4.4
D15	TKY	JP	F	20	F	0	218.4	7.1	11	7	4.8	4.2	4.6	4.4
D15	TKY	JP	F	20	M	1	223.7	5.9	11	7	4.8	4.2	4.6	4.4
D15	TKY	JP	F	20	F	1	207	4.7	11	7	4.8	4.2	4.6	4.4
D15	TKY	JP	F	20	M	0	223.7	4	11	7	4.8	4.2	4.6	4.4
D15	TKY	JP	F	20	F	0	217.7	5.2	11	7	4.8	4.2	4.6	4.4
D15	TKY	JP	F	20	M	1	226.2	6.5	11	7	4.8	4.2	4.6	4.4
D15	TKY	JP	F	20	F	1	208.9	4.4	11	7	4.8	4.2	4.6	4.4
D15	TKY	JP	F	20	M	0	209	6.9	11	7	4.8	4.2	4.6	4.4
D15	TKY	JP	F	20	F	0	203.1	7.7	11	7	4.8	4.2	4.6	4.4
D17	TKY	EN	F	21	M	1	238.6	6.6	4	8	5.2	4.8	4.75	3.6
D17	TKY	EN	F	21	F	1	222.5	5.9	4	8	5.2	4.8	4.75	3.6
D17	TKY	EN	F	21	M	0	216	3.4	4	8	5.2	4.8	4.75	3.6
D17	TKY	EN	F	21	F	0	265.6	8.5	4	8	5.2	4.8	4.75	3.6
D17	TKY	EN	F	21	M	1	231.3	6.6	4	8	5.2	4.8	4.75	3.6
D17	TKY	EN	F	21	F	1	214.1	2.8	4	8	5.2	4.8	4.75	3.6
D17	TKY	EN	F	21	M	0	242.2	9.5	4	8	5.2	4.8	4.75	3.6
D17	TKY	EN	F	21	F	0	248.6	8.9	4	8	5.2	4.8	4.75	3.6
D17	TKY	EN	F	21	M	1	220.2	3.4	4	8	5.2	4.8	4.75	3.6
D17	TKY	EN	F	21	F	1	236	5.8	4	8	5.2	4.8	4.75	3.6
D17	TKY	EN	F	21	M	0	230.2	3.1	4	8	5.2	4.8	4.75	3.6
D17	TKY	EN	F	21	F	0	224	5.2	4	8	5.2	4.8	4.75	3.6
D17	TKY	EN	F	21	M	1	231.6	6.9	4	8	5.2	4.8	4.75	3.6
D17	TKY	EN	F	21	F	1	222.4	6.9	4	8	5.2	4.8	4.75	3.6
D17	TKY	EN	F	21	M	0	230.9	8.6	4	8	5.2	4.8	4.75	3.6
D17	TKY	EN	F	21	F	0	214.6	5.6	4	8	5.2	4.8	4.75	3.6
D17	TKY	JP	F	21	M	1	210	5.6	4	8	5.2	4.8	4.75	3.6
D17	TKY	JP	F	21	F	1	209.3	6.6	4	8	5.2	4.8	4.75	3.6
D17	TKY	JP	F	21	M	0	210.1	6.2	4	8	5.2	4.8	4.75	3.6
D17	TKY	JP	F	21	F	0	223	8.2	4	8	5.2	4.8	4.75	3.6
D17	TKY	JP	F	21	M	1	215.5	6.1	4	8	5.2	4.8	4.75	3.6
D17	TKY	JP	F	21	F	1	208.7	7	4	8	5.2	4.8	4.75	3.6
D17	TKY	JP	F	21	M	0	224.7	6.1	4	8	5.2	4.8	4.75	3.6
D17	TKY	JP	F	21	F	0	218.1	8	4	8	5.2	4.8	4.75	3.6
D17	TKY	JP	F	21	M	1	214.3	5.6	4	8	5.2	4.8	4.75	3.6
D17	TKY	JP	F	21	F	1	221.8	6.5	4	8	5.2	4.8	4.75	3.6
D17	TKY	JP	F	21	M	0	225.4	6.2	4	8	5.2	4.8	4.75	3.6
D17	TKY	JP	F	21	F	0	216.4	5.3	4	8	5.2	4.8	4.75	3.6
D17	TKY	JP	F	21	M	1	239	9.6	4	8	5.2	4.8	4.75	3.6
D17	TKY	JP	F	21	F	1	195.4	5.7	4	8	5.2	4.8	4.75	3.6
D17	TKY	JP	F	21	M	0	221.1	8.9	4	8	5.2	4.8	4.75	3.6
D17	TKY	JP	F	21	F	0	203.7	8.3	4	8	5.2	4.8	4.75	3.6
D19	TKY	EN	F	19	M	1	256.3	4.7	13	6	4.2	2.125	2.3	3.9
D19	TKY	EN	F	19	F	1	254	4.5	13	6	4.2	2.125	2.3	3.9
D19	TKY	EN	F	19	M	0	245.2	4.1	13	6	4.2	2.125	2.3	3.9
D19	TKY	EN	F	19	F	0	259.7	4.6	13	6	4.2	2.125	2.3	3.9
D19	TKY	EN	F	19	M	1	252.6	2.5	13	6	4.2	2.125	2.3	3.9
D19	TKY	EN	F	19	F	1	236.2	2.5	13	6	4.2	2.125	2.3	3.9
D19	TKY	EN	F	19	M	0	260.4	1.9	13	6	4.2	2.125	2.3	3.9
D19	TKY	EN	F	19	F	0	255.6	3.8	13	6	4.2	2.125	2.3	3.9
D19	TKY	EN	F	19	M	1	288.5	4.8	13	6	4.2	2.125	2.3	3.9
D19	TKY	EN	F	19	F	1	255.8	5.5	13	6	4.2	2.125	2.3	3.9
D19	TKY	EN	F	19	M	0	258	4.6	13	6	4.2	2.125	2.3	3.9
D19	TKY	EN	F	19	F	0	263.8	5.6	13	6	4.2	2.125	2.3	3.9
D19	TKY	EN	F	19	M	1	262	5.6	13	6	4.2	2.125	2.3	3.9
D19	TKY	EN	F	19	F	1	273.4	7.4	13	6	4.2	2.125	2.3	3.9
D19	TKY	EN	F	19	M	0	272.2	5.7	13	6	4.2	2.125	2.3	3.9
D19	TKY	EN	F	19	F	0	264.2	6.7	13	6	4.2	2.125	2.3	3.9
D19	TKY	JP	F	19	M	1	251.9	7.1	13	6	4.2	2.125	2.3	3.9
D19	TKY	JP	F	19	F	1	253.8	7	13	6	4.2	2.125	2.3	3.9
D19	TKY	JP	F	19	M	0	245.7	5.7	13	6	4.2	2.125	2.3	3.9
D19	TKY	JP	F	19	F	0	252.1	7.5	13	6	4.2	2.125	2.3	3.9
D19	TKY	JP	F	19	M	1	274.1	7.4	13	6	4.2	2.125	2.3	3.9
D19	TKY	JP	F	19	F	1	250.5	7.1	13	6	4.2	2.125	2.3	3.9
D19	TKY	JP	F	19	M	0	265.8	6.3	13	6	4.2	2.125	2.3	3.9
D19	TKY	JP	F	19	F	0	266.6	6	13	6	4.2	2.125	2.3	3.9
D19	TKY	JP	F	19	M	1	267.5	9.2	13	6	4.2	2.125	2.3	3.9
D19	TKY	JP	F	19	F	1	248	6.2	13	6	4.2	2.125	2.3	3.9
D19	TKY	JP	F	19	M	0	264.9	6.3	13	6	4.2	2.125	2.3	3.9
D19	TKY	JP	F	19	F	0	267.3	5.2	13	6	4.2	2.125	2.3	3.9
D19	TKY	JP	F	19	M	1	271.5	7.4	13	6	4.2	2.125	2.3	3.9
D19	TKY	JP	F	19	F	1	243.4	4.3	13	6	4.2	2.125	2.3	3.9
D19	TKY	JP	F	19	M	0	255.2	7.4	13	6	4.2	2.125	2.3	3.9
D19	TKY	JP	F	19	F	0	253.8	7	13	6	4.2	2.125	2.3	3.9
D21	TKY	EN	F	25	M	1	259.6	3.8	12	3	4.9	2.4	3.3	4.25
D21	TKY	EN	F	25	F	1	260.3	3.4	12	3	4.9	2.4	3.3	4.25
D21	TKY	EN	F	25	M	0	265	3.9	12	3	4.9	2.4	3.3	4.25
D21	TKY	EN	F	25	F	0	257.3	3.7	12	3	4.9	2.4	3.3	4.25
D21	TKY	EN	F	25	M	1	268.5	6	12	3	4.9	2.4	3.3	4.25
D21	TKY	EN	F	25	F	1	265.5	3.7	12	3	4.9	2.4	3.3	4.25
D21	TKY	EN	F	25	M	0	269.7	3.4	12	3	4.9	2.4	3.3	4.25
D21	TKY	EN	F	25	F	0	272.6	5.7	12	3	4.9	2.4	3.3	4.25
D21	TKY	EN	F	25	M	1	274.6	5.5	12	3	4.9	2.4	3.3	4.25
D21	TKY	EN	F	25	F	1	266.7	7.2	12	3	4.9	2.4	3.3	4.25
D21	TKY	EN	F	25	M	0	273.2	4.6	12	3	4.9	2.4	3.3	4.25
D21	TKY	EN	F	25	F	0	271.2	7.1	12	3	4.9	2.4	3.3	4.25
D21	TKY	EN	F	25	M	1	266.7	7.4	12	3	4.9	2.4	3.3	4.25
D21	TKY	EN	F	25	F	1	268.4	6.1	12	3	4.9	2.4	3.3	4.25
D21	TKY	EN	F	25	M	0	252.3	3.9	12	3	4.9	2.4	3.3	4.25
D21	TKY	EN	F	25	F	0	269.4	8.9	12	3	4.9	2.4	3.3	4.25
D21	TKY	JP	F	25	M	1	261.9	7	12	3	4.9	2.4	3.3	4.25
D21	TKY	JP	F	25	F	1	268.6	8.6	12	3	4.9	2.4	3.3	4.25
D21	TKY	JP	F	25	M	0	263.4	7.4	12	3	4.9	2.4	3.3	4.25
D21	TKY	JP	F	25	F	0	267.8	7	12	3	4.9	2.4	3.3	4.25
D21	TKY	JP	F	25	M	1	275.3	6.1	12	3	4.9	2.4	3.3	4.25
D21	TKY	JP	F	25	F	1	279.7	9.2	12	3	4.9	2.4	3.3	4.25
D21	TKY	JP	F	25	M	0	283.7	6.3	12	3	4.9	2.4	3.3	4.25
D21	TKY	JP	F	25	F	0	283.4	6.5	12	3	4.9	2.4	3.3	4.25
D21	TKY	JP	F	25	M	1	282	7	12	3	4.9	2.4	3.3	4.25
D21	TKY	JP	F	25	F	1	287.3	8.5	12	3	4.9	2.4	3.3	4.25
D21	TKY	JP	F	25	M	0	274.6	4.7	12	3	4.9	2.4	3.3	4.25
D21	TKY	JP	F	25	F	0	279.7	5.7	12	3	4.9	2.4	3.3	4.25
D21	TKY	JP	F	25	M	1	291	7.9	12	3	4.9	2.4	3.3	4.25
D21	TKY	JP	F	25	F	1	259	8.4	12	3	4.9	2.4	3.3	4.25
D21	TKY	JP	F	25	M	0	255.4	8	12	3	4.9	2.4	3.3	4.25
D21	TKY	JP	F	25	F	0	266.2	8.4	12	3	4.9	2.4	3.3	4.25
D23	TKY	EN	F	22	M	1	196.1	3.3	12	8	6.1	5.625	5.6	5.5
D23	TKY	EN	F	22	F	1	200.6	4.6	12	8	6.1	5.625	5.6	5.5
D23	TKY	EN	F	22	M	0	193.5	4	12	8	6.1	5.625	5.6	5.5
D23	TKY	EN	F	22	F	0	208.6	4.6	12	8	6.1	5.625	5.6	5.5
D23	TKY	EN	F	22	M	1	206.4	4	12	8	6.1	5.625	5.6	5.5
D23	TKY	EN	F	22	F	1	199.3	2.5	12	8	6.1	5.625	5.6	5.5
D23	TKY	EN	F	22	M	0	198.9	2.4	12	8	6.1	5.625	5.6	5.5
D23	TKY	EN	F	22	F	0	208.8	1.8	12	8	6.1	5.625	5.6	5.5
D23	TKY	EN	F	22	M	1	188.4	2.5	12	8	6.1	5.625	5.6	5.5
D23	TKY	EN	F	22	F	1	201	2.4	12	8	6.1	5.625	5.6	5.5
D23	TKY	EN	F	22	M	0	205.3	3.4	12	8	6.1	5.625	5.6	5.5
D23	TKY	EN	F	22	F	0	203.5	2.9	12	8	6.1	5.625	5.6	5.5
D23	TKY	EN	F	22	M	1	204.5	4.6	12	8	6.1	5.625	5.6	5.5
D23	TKY	EN	F	22	F	1	194.7	3.6	12	8	6.1	5.625	5.6	5.5
D23	TKY	EN	F	22	M	0	193.9	3.5	12	8	6.1	5.625	5.6	5.5
D23	TKY	EN	F	22	F	0	197.6	2.9	12	8	6.1	5.625	5.6	5.5
D23	TKY	JP	F	22	M	1	193.5	4.2	12	8	6.1	5.625	5.6	5.5
D23	TKY	JP	F	22	F	1	200.6	5.7	12	8	6.1	5.625	5.6	5.5
D23	TKY	JP	F	22	M	0	195.6	5.3	12	8	6.1	5.625	5.6	5.5
D23	TKY	JP	F	22	F	0	198.5	4.8	12	8	6.1	5.625	5.6	5.5
D23	TKY	JP	F	22	M	1	200.2	4.7	12	8	6.1	5.625	5.6	5.5
D23	TKY	JP	F	22	F	1	210	3.7	12	8	6.1	5.625	5.6	5.5
D23	TKY	JP	F	22	M	0	197.7	5.2	12	8	6.1	5.625	5.6	5.5
D23	TKY	JP	F	22	F	0	193.7	5.9	12	8	6.1	5.625	5.6	5.5
D23	TKY	JP	F	22	M	1	199.6	5.4	12	8	6.1	5.625	5.6	5.5
D23	TKY	JP	F	22	F	1	193.4	6.3	12	8	6.1	5.625	5.6	5.5
D23	TKY	JP	F	22	M	0	203.7	3.7	12	8	6.1	5.625	5.6	5.5
D23	TKY	JP	F	22	F	0	213.2	5.4	12	8	6.1	5.625	5.6	5.5
D23	TKY	JP	F	22	M	1	209.1	5.5	12	8	6.1	5.625	5.6	5.5
D23	TKY	JP	F	22	F	1	195.9	4.5	12	8	6.1	5.625	5.6	5.5
D23	TKY	JP	F	22	M	0	203.1	6.2	12	8	6.1	5.625	5.6	5.5
D23	TKY	JP	F	22	F	0	196.3	6.4	12	8	6.1	5.625	5.6	5.5
D25	TKY	EN	F	18	M	1	245.6	5.2	12	7	4.7	3.5	3.8	4.4
D25	TKY	EN	F	18	F	1	273.9	9.5	12	7	4.7	3.5	3.8	4.4
D25	TKY	EN	F	18	M	0	265.8	9.1	12	7	4.7	3.5	3.8	4.4
D25	TKY	EN	F	18	F	0	254.5	6	12	7	4.7	3.5	3.8	4.4
D25	TKY	EN	F	18	M	1	267.7	8.9	12	7	4.7	3.5	3.8	4.4
D25	TKY	EN	F	18	F	1	269.9	5.6	12	7	4.7	3.5	3.8	4.4
D25	TKY	EN	F	18	M	0	274.1	9.6	12	7	4.7	3.5	3.8	4.4
D25	TKY	EN	F	18	F	0	293.7	9.4	12	7	4.7	3.5	3.8	4.4
D25	TKY	EN	F	18	M	1	254.8	7.6	12	7	4.7	3.5	3.8	4.4
D25	TKY	EN	F	18	F	1	273.8	9.8	12	7	4.7	3.5	3.8	4.4
D25	TKY	EN	F	18	M	0	260.4	9.9	12	7	4.7	3.5	3.8	4.4
D25	TKY	EN	F	18	F	0	273	9.2	12	7	4.7	3.5	3.8	4.4
D25	TKY	EN	F	18	M	1	280.4	12.3	12	7	4.7	3.5	3.8	4.4
D25	TKY	EN	F	18	F	1	258.9	9.6	12	7	4.7	3.5	3.8	4.4
D25	TKY	EN	F	18	M	0	270	12	12	7	4.7	3.5	3.8	4.4
D25	TKY	EN	F	18	F	0	250.3	9.9	12	7	4.7	3.5	3.8	4.4
D25	TKY	JP	F	18	M	1	247.2	8.6	12	7	4.7	3.5	3.8	4.4
D25	TKY	JP	F	18	F	1	244.6	5.7	12	7	4.7	3.5	3.8	4.4
D25	TKY	JP	F	18	M	0	252.7	13.2	12	7	4.7	3.5	3.8	4.4
D25	TKY	JP	F	18	F	0	243.3	4.9	12	7	4.7	3.5	3.8	4.4
D25	TKY	JP	F	18	M	1	266.8	11	12	7	4.7	3.5	3.8	4.4
D25	TKY	JP	F	18	F	1	300.8	9.9	12	7	4.7	3.5	3.8	4.4
D25	TKY	JP	F	18	M	0	275.1	11	12	7	4.7	3.5	3.8	4.4
D25	TKY	JP	F	18	F	0	270.4	9.1	12	7	4.7	3.5	3.8	4.4
D25	TKY	JP	F	18	M	1	249.9	8.6	12	7	4.7	3.5	3.8	4.4
D25	TKY	JP	F	18	F	1	233.7	8.8	12	7	4.7	3.5	3.8	4.4
D25	TKY	JP	F	18	M	0	215.5	4.1	12	7	4.7	3.5	3.8	4.4
D25	TKY	JP	F	18	F	0	268.4	9.9	12	7	4.7	3.5	3.8	4.4
D25	TKY	JP	F	18	M	1	305.4	6.5	12	7	4.7	3.5	3.8	4.4
D25	TKY	JP	F	18	F	1	258.8	10.4	12	7	4.7	3.5	3.8	4.4
D25	TKY	JP	F	18	M	0	234	10	12	7	4.7	3.5	3.8	4.4
D25	TKY	JP	F	18	F	0	272.4	10.1	12	7	4.7	3.5	3.8	4.4
D27	TKY	EN	F	21	M	1	232.7	6.6	10	5	5.2	4.4	5	4.1
D27	TKY	EN	F	21	F	1	228.3	5.4	10	5	5.2	4.4	5	4.1
D27	TKY	EN	F	21	M	0	217.9	6.2	10	5	5.2	4.4	5	4.1
D27	TKY	EN	F	21	F	0	219	4.5	10	5	5.2	4.4	5	4.1
D27	TKY	EN	F	21	M	1	233.6	4.5	10	5	5.2	4.4	5	4.1
D27	TKY	EN	F	21	F	1	220.4	3.7	10	5	5.2	4.4	5	4.1
D27	TKY	EN	F	21	M	0	233.5	7	10	5	5.2	4.4	5	4.1
D27	TKY	EN	F	21	F	0	222.6	4.7	10	5	5.2	4.4	5	4.1
D27	TKY	EN	F	21	M	1	235.8	3.8	10	5	5.2	4.4	5	4.1
D27	TKY	EN	F	21	F	1	233.1	4.7	10	5	5.2	4.4	5	4.1
D27	TKY	EN	F	21	M	0	232.2	6.1	10	5	5.2	4.4	5	4.1
D27	TKY	EN	F	21	F	0	232.1	7	10	5	5.2	4.4	5	4.1
D27	TKY	EN	F	21	M	1	239.8	5.9	10	5	5.2	4.4	5	4.1
D27	TKY	EN	F	21	F	1	245.9	7.1	10	5	5.2	4.4	5	4.1
D27	TKY	EN	F	21	M	0	239.1	7.5	10	5	5.2	4.4	5	4.1
D27	TKY	EN	F	21	F	0	245.8	8.2	10	5	5.2	4.4	5	4.1
D27	TKY	JP	F	21	M	1	211.9	7.6	10	5	5.2	4.4	5	4.1
D27	TKY	JP	F	21	F	1	213	10.7	10	5	5.2	4.4	5	4.1
D27	TKY	JP	F	21	M	0	200.1	8.7	10	5	5.2	4.4	5	4.1
D27	TKY	JP	F	21	F	0	213.9	10	10	5	5.2	4.4	5	4.1
D27	TKY	JP	F	21	M	1	223.8	9.3	10	5	5.2	4.4	5	4.1
D27	TKY	JP	F	21	F	1	220.8	8.4	10	5	5.2	4.4	5	4.1
D27	TKY	JP	F	21	M	0	225	8.6	10	5	5.2	4.4	5	4.1
D27	TKY	JP	F	21	F	0	219.2	8.1	10	5	5.2	4.4	5	4.1
D27	TKY	JP	F	21	M	1	225.8	8.9	10	5	5.2	4.4	5	4.1
D27	TKY	JP	F	21	F	1	222.8	8.9	10	5	5.2	4.4	5	4.1
D27	TKY	JP	F	21	M	0	239.6	8	10	5	5.2	4.4	5	4.1
D27	TKY	JP	F	21	F	0	223.4	7.9	10	5	5.2	4.4	5	4.1
D27	TKY	JP	F	21	M	1	242.5	9.6	10	5	5.2	4.4	5	4.1
D27	TKY	JP	F	21	F	1	207.8	8.2	10	5	5.2	4.4	5	4.1
D27	TKY	JP	F	21	M	0	212.1	8.4	10	5	5.2	4.4	5	4.1
D27	TKY	JP	F	21	F	0	206.8	8.8	10	5	5.2	4.4	5	4.1
D29	TKY	EN	F	30	M	1	229.7	3.5	9	7	3.625	4.4	4.5	3.9
D29	TKY	EN	F	30	F	1	236.6	6.9	9	7	3.625	4.4	4.5	3.9
D29	TKY	EN	F	30	M	0	250.9	3.1	9	7	3.625	4.4	4.5	3.9
D29	TKY	EN	F	30	F	0	226.3	3.8	9	7	3.625	4.4	4.5	3.9
D29	TKY	EN	F	30	M	1	229.9	4.9	9	7	3.625	4.4	4.5	3.9
D29	TKY	EN	F	30	F	1	225.8	4.8	9	7	3.625	4.4	4.5	3.9
D29	TKY	EN	F	30	M	0	225	2.6	9	7	3.625	4.4	4.5	3.9
D29	TKY	EN	F	30	F	0	231.3	2.6	9	7	3.625	4.4	4.5	3.9
D29	TKY	EN	F	30	M	1	235.9	2.3	9	7	3.625	4.4	4.5	3.9
D29	TKY	EN	F	30	F	1	223.8	3.5	9	7	3.625	4.4	4.5	3.9
D29	TKY	EN	F	30	M	0	224.5	2.8	9	7	3.625	4.4	4.5	3.9
D29	TKY	EN	F	30	F	0	233.9	3.7	9	7	3.625	4.4	4.5	3.9
D29	TKY	EN	F	30	M	1	235.1	6.3	9	7	3.625	4.4	4.5	3.9
D29	TKY	EN	F	30	F	1	235.8	5.1	9	7	3.625	4.4	4.5	3.9
D29	TKY	EN	F	30	M	0	227.2	3.8	9	7	3.625	4.4	4.5	3.9
D29	TKY	EN	F	30	F	0	261.6	3.4	9	7	3.625	4.4	4.5	3.9
D29	TKY	JP	F	30	M	1	214.5	8.4	9	7	3.625	4.4	4.5	3.9
D29	TKY	JP	F	30	F	1	214.5	9	9	7	3.625	4.4	4.5	3.9
D29	TKY	JP	F	30	M	0	221.5	8.4	9	7	3.625	4.4	4.5	3.9
D29	TKY	JP	F	30	F	0	218.4	9.2	9	7	3.625	4.4	4.5	3.9
D29	TKY	JP	F	30	M	1	215.7	6.8	9	7	3.625	4.4	4.5	3.9
D29	TKY	JP	F	30	F	1	218.1	8.6	9	7	3.625	4.4	4.5	3.9
D29	TKY	JP	F	30	M	0	221.4	7.9	9	7	3.625	4.4	4.5	3.9
D29	TKY	JP	F	30	F	0	220.2	6.8	9	7	3.625	4.4	4.5	3.9
D29	TKY	JP	F	30	M	1	220.7	8.5	9	7	3.625	4.4	4.5	3.9
D29	TKY	JP	F	30	F	1	218.8	8.5	9	7	3.625	4.4	4.5	3.9
D29	TKY	JP	F	30	M	0	234.4	5.4	9	7	3.625	4.4	4.5	3.9
D29	TKY	JP	F	30	F	0	229.4	8.1	9	7	3.625	4.4	4.5	3.9
D29	TKY	JP	F	30	M	1	233.8	10.1	9	7	3.625	4.4	4.5	3.9
D29	TKY	JP	F	30	F	1	208.1	8.1	9	7	3.625	4.4	4.5	3.9
D29	TKY	JP	F	30	M	0	220	9.8	9	7	3.625	4.4	4.5	3.9
D29	TKY	JP	F	30	F	0	215.4	8.4	9	7	3.625	4.4	4.5	3.9
D31	TKY	EN	F	19	M	1	214.8	4.7	11	8	4.8	3.9	4.4	3.7
D31	TKY	EN	F	19	F	1	224.1	4.6	11	8	4.8	3.9	4.4	3.7
D31	TKY	EN	F	19	M	0	238.6	6.7	11	8	4.8	3.9	4.4	3.7
D31	TKY	EN	F	19	F	0	224.6	4.5	11	8	4.8	3.9	4.4	3.7
D31	TKY	EN	F	19	M	1	229.8	4	11	8	4.8	3.9	4.4	3.7
D31	TKY	EN	F	19	F	1	226.8	3.8	11	8	4.8	3.9	4.4	3.7
D31	TKY	EN	F	19	M	0	230.7	2.3	11	8	4.8	3.9	4.4	3.7
D31	TKY	EN	F	19	F	0	235.6	4.7	11	8	4.8	3.9	4.4	3.7
D31	TKY	EN	F	19	M	1	220.2	3.9	11	8	4.8	3.9	4.4	3.7
D31	TKY	EN	F	19	F	1	221.1	4.3	11	8	4.8	3.9	4.4	3.7
D31	TKY	EN	F	19	M	0	228.8	2.9	11	8	4.8	3.9	4.4	3.7
D31	TKY	EN	F	19	F	0	233.4	3.8	11	8	4.8	3.9	4.4	3.7
D31	TKY	EN	F	19	M	1	221.3	4.8	11	8	4.8	3.9	4.4	3.7
D31	TKY	EN	F	19	F	1	251.9	5.3	11	8	4.8	3.9	4.4	3.7
D31	TKY	EN	F	19	M	0	229.5	4.8	11	8	4.8	3.9	4.4	3.7
D31	TKY	EN	F	19	F	0	242.5	4.6	11	8	4.8	3.9	4.4	3.7
D31	TKY	JP	F	19	M	1	211	3.9	11	8	4.8	3.9	4.4	3.7
D31	TKY	JP	F	19	F	1	215.9	5.4	11	8	4.8	3.9	4.4	3.7
D31	TKY	JP	F	19	M	0	207.7	4	11	8	4.8	3.9	4.4	3.7
D31	TKY	JP	F	19	F	0	212.6	5.6	11	8	4.8	3.9	4.4	3.7
D31	TKY	JP	F	19	M	1	226.7	5	11	8	4.8	3.9	4.4	3.7
D31	TKY	JP	F	19	F	1	213.2	4.6	11	8	4.8	3.9	4.4	3.7
D31	TKY	JP	F	19	M	0	217.1	4.2	11	8	4.8	3.9	4.4	3.7
D31	TKY	JP	F	19	F	0	224	5.1	11	8	4.8	3.9	4.4	3.7
D31	TKY	JP	F	19	M	1	213.3	4.5	11	8	4.8	3.9	4.4	3.7
D31	TKY	JP	F	19	F	1	214.4	4	11	8	4.8	3.9	4.4	3.7
D31	TKY	JP	F	19	M	0	220.2	5.3	11	8	4.8	3.9	4.4	3.7
D31	TKY	JP	F	19	F	0	217.3	4.6	11	8	4.8	3.9	4.4	3.7
D31	TKY	JP	F	19	M	1	222.6	3.8	11	8	4.8	3.9	4.4	3.7
D31	TKY	JP	F	19	F	1	215.9	5.7	11	8	4.8	3.9	4.4	3.7
D31	TKY	JP	F	19	M	0	211.9	4.3	11	8	4.8	3.9	4.4	3.7
D31	TKY	JP	F	19	F	0	203.3	5.4	11	8	4.8	3.9	4.4	3.7
D33	TKY	EN	F	20	M	1	225.8	2.6	12	3	3.6	3.8	4.4	3.5
D33	TKY	EN	F	20	F	1	222.5	2.7	12	3	3.6	3.8	4.4	3.5
D33	TKY	EN	F	20	M	0	227	2.9	12	3	3.6	3.8	4.4	3.5
D33	TKY	EN	F	20	F	0	219.3	4.5	12	3	3.6	3.8	4.4	3.5
D33	TKY	EN	F	20	M	1	217	4.3	12	3	3.6	3.8	4.4	3.5
D33	TKY	EN	F	20	F	1	229.8	3	12	3	3.6	3.8	4.4	3.5
D33	TKY	EN	F	20	M	0	223.3	2.4	12	3	3.6	3.8	4.4	3.5
D33	TKY	EN	F	20	F	0	227.1	1.7	12	3	3.6	3.8	4.4	3.5
D33	TKY	EN	F	20	M	1	225.4	3.3	12	3	3.6	3.8	4.4	3.5
D33	TKY	EN	F	20	F	1	232.2	4.5	12	3	3.6	3.8	4.4	3.5
D33	TKY	EN	F	20	M	0	248	5.1	12	3	3.6	3.8	4.4	3.5
D33	TKY	EN	F	20	F	0	252.5	2.9	12	3	3.6	3.8	4.4	3.5
D33	TKY	EN	F	20	M	1	246.4	4.7	12	3	3.6	3.8	4.4	3.5
D33	TKY	EN	F	20	F	1	235.1	4.8	12	3	3.6	3.8	4.4	3.5
D33	TKY	EN	F	20	M	0	220	3	12	3	3.6	3.8	4.4	3.5
D33	TKY	EN	F	20	F	0	247	3.4	12	3	3.6	3.8	4.4	3.5
D33	TKY	JP	F	20	M	1	216.1	7.7	12	3	3.6	3.8	4.4	3.5
D33	TKY	JP	F	20	F	1	215	6.7	12	3	3.6	3.8	4.4	3.5
D33	TKY	JP	F	20	M	0	205.8	6.1	12	3	3.6	3.8	4.4	3.5
D33	TKY	JP	F	20	F	0	225.1	7.5	12	3	3.6	3.8	4.4	3.5
D33	TKY	JP	F	20	M	1	226.3	5.6	12	3	3.6	3.8	4.4	3.5
D33	TKY	JP	F	20	F	1	219.4	7.2	12	3	3.6	3.8	4.4	3.5
D33	TKY	JP	F	20	M	0	220.8	7.1	12	3	3.6	3.8	4.4	3.5
D33	TKY	JP	F	20	F	0	207.1	5.7	12	3	3.6	3.8	4.4	3.5
D33	TKY	JP	F	20	M	1	210.5	4.6	12	3	3.6	3.8	4.4	3.5
D33	TKY	JP	F	20	F	1	219.3	6.2	12	3	3.6	3.8	4.4	3.5
D33	TKY	JP	F	20	M	0	218.2	4.5	12	3	3.6	3.8	4.4	3.5
D33	TKY	JP	F	20	F	0	206.7	4.5	12	3	3.6	3.8	4.4	3.5
D33	TKY	JP	F	20	M	1	221.5	5.3	12	3	3.6	3.8	4.4	3.5
D33	TKY	JP	F	20	F	1	201.6	5.3	12	3	3.6	3.8	4.4	3.5
D33	TKY	JP	F	20	M	0	209.5	8.1	12	3	3.6	3.8	4.4	3.5
D33	TKY	JP	F	20	F	0	203.8	7	12	3	3.6	3.8	4.4	3.5
